# Supplementary material for: CRISPR MultiTargeter: A Web Tool to Find Common and Unique CRISPR Single Guide RNA Targets in a Set of Similar Sequences
Source: PLoS One. 2015 Mar 5;10(3):e0119372. doi: 10.1371/journal.pone.0119372 (PMC4351176; doi:10.1371/journal.pone.0119372)
Supplement: S1 Table — (XLSX) [file pone.0119372.s001.xlsx]

## Sheet: ohnopairs_zebrafish.txt
Chromosome of gene group 1	Gene group 1	Chromosome of gene group 2	Gene group 2
8	ENSDARG00000075183	2	ENSDARG00000060929
3	ENSDARG00000021936	15	ENSDARG00000075659
3	ENSDARG00000025757	6	ENSDARG00000052027
2	ENSDARG00000009922	6	ENSDARG00000002510
2	ENSDARG00000019596	22	ENSDARG00000062372
11	ENSDARG00000062723 ENSDARG00000087295	2	ENSDARG00000023701
2	ENSDARG00000045828	20	ENSDARG00000007737
2	ENSDARG00000012194	23	ENSDARG00000036496
2	ENSDARG00000032465 ENSDARG00000034940	23	ENSDARG00000026248
8	ENSDARG00000030155	2	ENSDARG00000058237
8	ENSDARG00000042122	2	ENSDARG00000058229
2	ENSDARG00000063182	22	ENSDARG00000062550
1	ENSDARG00000037747	3	ENSDARG00000059680
9	ENSDARG00000031678	6	ENSDARG00000024847
9	ENSDARG00000001733	6	ENSDARG00000057833
20	ENSDARG00000029472	17	ENSDARG00000088310
20	ENSDARG00000069302	17	ENSDARG00000000837
20	ENSDARG00000042759	17	ENSDARG00000086283
20	ENSDARG00000024564	17	ENSDARG00000075766 ENSDARG00000075053
1	ENSDARG00000043587	13	ENSDARG00000039067
20	ENSDARG00000026796	17	ENSDARG00000041162
20	ENSDARG00000029036	17	ENSDARG00000041165
19	ENSDARG00000021140	16	ENSDARG00000017219
19	ENSDARG00000061974	16	ENSDARG00000058342
19	ENSDARG00000011334	16	ENSDARG00000070688
19	ENSDARG00000035869	16	ENSDARG00000052789
19	ENSDARG00000035880	16	ENSDARG00000023967
19	ENSDARG00000087198	16	ENSDARG00000001971
19	ENSDARG00000089791	16	ENSDARG00000026835
19	ENSDARG00000035994	16	ENSDARG00000019622
19	ENSDARG00000035997	16	ENSDARG00000040123
19	ENSDARG00000063310	16	ENSDARG00000089665 ENSDARG00000075688
19	ENSDARG00000033854	16	ENSDARG00000087388
24	ENSDARG00000079167	2	ENSDARG00000074604
24	ENSDARG00000022904	2	ENSDARG00000023933
24	ENSDARG00000030723	2	ENSDARG00000020031
24	ENSDARG00000079231	2	ENSDARG00000010816
24	ENSDARG00000017235	2	ENSDARG00000056186
24	ENSDARG00000009031	2	ENSDARG00000056218
24	ENSDARG00000057125	2	ENSDARG00000056228
24	ENSDARG00000062023	2	ENSDARG00000078179
24	ENSDARG00000057117	2	ENSDARG00000056230
24	ENSDARG00000062087 ENSDARG00000057230	2	ENSDARG00000020427
11	ENSDARG00000058696	2	ENSDARG00000008966
11	ENSDARG00000005121 ENSDARG00000079219	2	ENSDARG00000011884 ENSDARG00000091745
11	ENSDARG00000034480	2	ENSDARG00000019278
2	ENSDARG00000074403	6	ENSDARG00000022518
2	ENSDARG00000015252	6	ENSDARG00000015374
2	ENSDARG00000019103	6	ENSDARG00000018782
2	ENSDARG00000005754	6	ENSDARG00000076810
2	ENSDARG00000075980	6	ENSDARG00000073768
2	ENSDARG00000003290	20	ENSDARG00000059939
2	ENSDARG00000074233 ENSDARG00000087449	6	ENSDARG00000032868
25	ENSDARG00000022978	4	ENSDARG00000007315
25	ENSDARG00000025566	4	ENSDARG00000027424
25	ENSDARG00000028676	4	ENSDARG00000020086
25	ENSDARG00000077083	4	ENSDARG00000045788
18	ENSDARG00000035273	4	ENSDARG00000045753
15	ENSDARG00000089309	14	ENSDARG00000089876
11	ENSDARG00000069356	2	ENSDARG00000087965 ENSDARG00000075899
11	ENSDARG00000001782	2	ENSDARG00000087866 ENSDARG00000059125
11	ENSDARG00000016448	22	ENSDARG00000092028 ENSDARG00000055809 ENSDARG00000092419 ENSDARG00000092233 ENSDARG00000092126 ENSDARG00000016825 ENSDARG00000078429
25	ENSDARG00000042107	18	ENSDARG00000068242
25	ENSDARG00000062401	7	ENSDARG00000073856
25	ENSDARG00000013582	7	ENSDARG00000012818
25	ENSDARG00000051962	7	ENSDARG00000013072
18	ENSDARG00000041068	7	ENSDARG00000005840
18	ENSDARG00000028943	7	ENSDARG00000087260
18	ENSDARG00000076852	25	ENSDARG00000091667
18	ENSDARG00000013780	25	ENSDARG00000061282
10	ENSDARG00000053487	5	ENSDARG00000022772
5	ENSDARG00000062780	21	ENSDARG00000075551
20	ENSDARG00000019135	17	ENSDARG00000060211
20	ENSDARG00000020609	17	ENSDARG00000058117
1	ENSDARG00000030289	13	ENSDARG00000013168
1	ENSDARG00000005544	13	ENSDARG00000087517
1	ENSDARG00000074158	13	ENSDARG00000080018
1	ENSDARG00000074182	13	ENSDARG00000090315
1	ENSDARG00000091683	13	ENSDARG00000037337
1	ENSDARG00000069360	13	ENSDARG00000092659
1	ENSDARG00000052435	13	ENSDARG00000008372
1	ENSDARG00000052438	13	ENSDARG00000070076
1	ENSDARG00000052263	13	ENSDARG00000029663
24	ENSDARG00000005332	21	ENSDARG00000007108
10	ENSDARG00000029051	15	ENSDARG00000074969
10	ENSDARG00000009930	15	ENSDARG00000062633
1	ENSDARG00000002190	9	ENSDARG00000068683
9	ENSDARG00000002773	1	ENSDARG00000053580
21	ENSDARG00000086551	7	ENSDARG00000052065
21	ENSDARG00000019312	7	ENSDARG00000036501
21	ENSDARG00000044591	7	ENSDARG00000029170
5	ENSDARG00000011783	14	ENSDARG00000053668
5	ENSDARG00000032737	14	ENSDARG00000037498
5	ENSDARG00000089271	14	ENSDARG00000029296
24	ENSDARG00000078109	7	ENSDARG00000074367
24	ENSDARG00000029177	14	ENSDARG00000071478
24	ENSDARG00000019371	14	ENSDARG00000015815
5	ENSDARG00000061746	14	ENSDARG00000076601 ENSDARG00000078624
5	ENSDARG00000017086	14	ENSDARG00000037558
25	ENSDARG00000051873	4	ENSDARG00000039343
25	ENSDARG00000015732	4	ENSDARG00000045601
8	ENSDARG00000089833	4	ENSDARG00000045765 ENSDARG00000079698
8	ENSDARG00000062518	21	ENSDARG00000074481 ENSDARG00000092344
10	ENSDARG00000074329	5	ENSDARG00000061688
11	ENSDARG00000025679	8	ENSDARG00000015337
10	ENSDARG00000036031	8	ENSDARG00000013843
10	ENSDARG00000014059	8	ENSDARG00000043716
10	ENSDARG00000019188	5	ENSDARG00000027141
10	ENSDARG00000076724	8	ENSDARG00000062823
10	ENSDARG00000076381 ENSDARG00000057110	8	ENSDARG00000080000
8	ENSDARG00000026325	21	ENSDARG00000016718
8	ENSDARG00000033647	21	ENSDARG00000011594
8	ENSDARG00000007329	5	ENSDARG00000006939
1	ENSDARG00000091270	6	ENSDARG00000091087 ENSDARG00000090260
8	ENSDARG00000052045	10	ENSDARG00000078258
8	ENSDARG00000023526	10	ENSDARG00000018342
8	ENSDARG00000074308	10	ENSDARG00000091128
8	ENSDARG00000033706	21	ENSDARG00000058488
8	ENSDARG00000006719	21	ENSDARG00000042232
8	ENSDARG00000042329	21	ENSDARG00000079286
9	ENSDARG00000019185	6	ENSDARG00000077888
9	ENSDARG00000078003	6	ENSDARG00000021882
9	ENSDARG00000069844	14	ENSDARG00000062788
1	ENSDARG00000053535	9	ENSDARG00000004930
9	ENSDARG00000032197	1	ENSDARG00000015312
1	ENSDARG00000015506	9	ENSDARG00000062106
3	ENSDARG00000074317	12	ENSDARG00000090338
3	ENSDARG00000037794	12	ENSDARG00000045164
3	ENSDARG00000089772 ENSDARG00000031119	12	ENSDARG00000029305
3	ENSDARG00000074086	12	ENSDARG00000062515
3	ENSDARG00000037789 ENSDARG00000024433	12	ENSDARG00000002768 ENSDARG00000022817
3	ENSDARG00000037790	12	ENSDARG00000071601
3	ENSDARG00000094613 ENSDARG00000087954 ENSDARG00000087861	12	ENSDARG00000074849
3	ENSDARG00000089829 ENSDARG00000005159	12	ENSDARG00000007807
3	ENSDARG00000005254	12	ENSDARG00000037361
3	ENSDARG00000035952	12	ENSDARG00000037359
3	ENSDARG00000088258	12	ENSDARG00000035837
3	ENSDARG00000014794	12	ENSDARG00000071691
1	ENSDARG00000006526	9	ENSDARG00000019815
9	ENSDARG00000069548	1	ENSDARG00000070558
9	ENSDARG00000006220	11	ENSDARG00000089507
9	ENSDARG00000030104	22	ENSDARG00000020000
9	ENSDARG00000032708	22	ENSDARG00000057606
9	ENSDARG00000062478	6	ENSDARG00000058179
9	ENSDARG00000062481	6	ENSDARG00000070991
9	ENSDARG00000030012	6	ENSDARG00000095170
9	ENSDARG00000036558	6	ENSDARG00000095901
1	ENSDARG00000087333	14	ENSDARG00000002217
1	ENSDARG00000030368	14	ENSDARG00000003213
1	ENSDARG00000078525	14	ENSDARG00000077726
1	ENSDARG00000079626	14	ENSDARG00000019459
1	ENSDARG00000088299	14	ENSDARG00000071353
1	ENSDARG00000089805	14	ENSDARG00000052494
1	ENSDARG00000054274	14	ENSDARG00000036121
10	ENSDARG00000087585	5	ENSDARG00000090797
10	ENSDARG00000077962	5	ENSDARG00000061921
10	ENSDARG00000042791	5	ENSDARG00000061915
10	ENSDARG00000075376	5	ENSDARG00000028857
8	ENSDARG00000075349	5	ENSDARG00000068760
8	ENSDARG00000079745	15	ENSDARG00000030913
10	ENSDARG00000076529	5	ENSDARG00000079248
8	ENSDARG00000088825	5	ENSDARG00000089856
8	ENSDARG00000058425	5	ENSDARG00000063142
8	ENSDARG00000060766	5	ENSDARG00000088590 ENSDARG00000086858
8	ENSDARG00000019990	10	ENSDARG00000033411
8	ENSDARG00000056091	6	ENSDARG00000053179
8	ENSDARG00000032234	6	ENSDARG00000005050
8	ENSDARG00000056090	6	ENSDARG00000034240
8	ENSDARG00000061177 ENSDARG00000056065	6	ENSDARG00000015829
8	ENSDARG00000068572	6	ENSDARG00000016963
23	ENSDARG00000076916	6	ENSDARG00000025974
11	ENSDARG00000002037	23	ENSDARG00000023840
11	ENSDARG00000070229	23	ENSDARG00000074827
23	ENSDARG00000025206	6	ENSDARG00000014169
23	ENSDARG00000078011	6	ENSDARG00000058771 ENSDARG00000089438
23	ENSDARG00000006603	6	ENSDARG00000030980
6	ENSDARG00000052708	23	ENSDARG00000000474
6	ENSDARG00000031920	23	ENSDARG00000020610
6	ENSDARG00000052705	23	ENSDARG00000090598
4	ENSDARG00000013789	16	ENSDARG00000023316
4	ENSDARG00000054321	16	ENSDARG00000053201
1	ENSDARG00000030376	3	ENSDARG00000079348
3	ENSDARG00000068477	12	ENSDARG00000041323
3	ENSDARG00000033140	12	ENSDARG00000089529 ENSDARG00000071552
3	ENSDARG00000069878	12	ENSDARG00000023299
2	ENSDARG00000087979	22	ENSDARG00000042628
2	ENSDARG00000013946	20	ENSDARG00000031100
22	ENSDARG00000094661 ENSDARG00000056845 ENSDARG00000056778 ENSDARG00000056771 ENSDARG00000091868 ENSDARG00000075761 ENSDARG00000092786 ENSDARG00000094496	23	ENSDARG00000056075 ENSDARG00000095512
2	ENSDARG00000092469 ENSDARG00000092552 ENSDARG00000092813 ENSDARG00000077096	23	ENSDARG00000091008 ENSDARG00000075676 ENSDARG00000087524
2	ENSDARG00000017311	23	ENSDARG00000025027
2	ENSDARG00000059965	22	ENSDARG00000062173
2	ENSDARG00000078136	Zv9_scaffold3544	ENSDARG00000059685
2	ENSDARG00000053104	20	ENSDARG00000002333
24	ENSDARG00000086623 ENSDARG00000057107	2	ENSDARG00000075962
24	ENSDARG00000014973	2	ENSDARG00000073713
25	ENSDARG00000076508	4	ENSDARG00000077654
25	ENSDARG00000004594	4	ENSDARG00000039843
25	ENSDARG00000036985	4	ENSDARG00000003811 ENSDARG00000077090 ENSDARG00000079892 ENSDARG00000094799
18	ENSDARG00000041951	4	ENSDARG00000014395
25	ENSDARG00000051798	4	ENSDARG00000013596
25	ENSDARG00000045506	4	ENSDARG00000069171
25	ENSDARG00000061131 ENSDARG00000095797	4	ENSDARG00000061089
3	ENSDARG00000006281	6	ENSDARG00000009782
3	ENSDARG00000094901 ENSDARG00000009582	6	ENSDARG00000016750
3	ENSDARG00000031126	6	ENSDARG00000088411
1	ENSDARG00000075141	3	ENSDARG00000077080
1	ENSDARG00000007678	3	ENSDARG00000034473
1	ENSDARG00000077198 ENSDARG00000094981 ENSDARG00000092242 ENSDARG00000095482 ENSDARG00000092200 ENSDARG00000093636	3	ENSDARG00000028786
1	ENSDARG00000074213	3	ENSDARG00000059654
25	ENSDARG00000045799	7	ENSDARG00000035891
25	ENSDARG00000045803	7	ENSDARG00000015349
25	ENSDARG00000045804	7	ENSDARG00000025797
25	ENSDARG00000045808	7	ENSDARG00000012504
25	ENSDARG00000029066	7	ENSDARG00000003203
18	ENSDARG00000038112	7	ENSDARG00000054324
25	ENSDARG00000087219 ENSDARG00000068761	7	ENSDARG00000030347 ENSDARG00000017078
25	ENSDARG00000089544 ENSDARG00000091231 ENSDARG00000075168	7	ENSDARG00000089706 ENSDARG00000036809
18	ENSDARG00000014680	7	ENSDARG00000005549
18	ENSDARG00000074414	7	ENSDARG00000076104
25	ENSDARG00000070971	7	ENSDARG00000062909
18	ENSDARG00000032348	7	ENSDARG00000052118
18	ENSDARG00000075881	7	ENSDARG00000074340
25	ENSDARG00000073909	7	ENSDARG00000076143
25	ENSDARG00000022045	7	ENSDARG00000059601
25	ENSDARG00000045832	7	ENSDARG00000035852
24	ENSDARG00000086254	10	ENSDARG00000004763
10	ENSDARG00000026531	15	ENSDARG00000058538
10	ENSDARG00000061835	15	ENSDARG00000063372
1	ENSDARG00000095117	15	ENSDARG00000058263
13	ENSDARG00000039468 ENSDARG00000090512	2	ENSDARG00000068240
18	ENSDARG00000005842	4	ENSDARG00000016691
18	ENSDARG00000003210	4	ENSDARG00000063524
25	ENSDARG00000062942	4	ENSDARG00000017108
13	ENSDARG00000031427	12	ENSDARG00000015050
13	ENSDARG00000062745	12	ENSDARG00000061573
13	ENSDARG00000057671	12	ENSDARG00000008697
13	ENSDARG00000069928	12	ENSDARG00000003008
13	ENSDARG00000058004	12	ENSDARG00000054878
13	ENSDARG00000058008	12	ENSDARG00000054879
13	ENSDARG00000001888	12	ENSDARG00000011496
19	ENSDARG00000006640	16	ENSDARG00000019428
19	ENSDARG00000009594	16	ENSDARG00000003820
19	ENSDARG00000018602	16	ENSDARG00000007257
19	ENSDARG00000057649	16	ENSDARG00000062621
24	ENSDARG00000073777	3	ENSDARG00000089685
24	ENSDARG00000043066	3	ENSDARG00000059182
24	ENSDARG00000036577	3	ENSDARG00000057853
24	ENSDARG00000077487	3	ENSDARG00000077737
24	ENSDARG00000056294	3	ENSDARG00000031618
24	ENSDARG00000061564	3	ENSDARG00000089079 ENSDARG00000088908 ENSDARG00000090901 ENSDARG00000087306 ENSDARG00000087365
3	ENSDARG00000063102 ENSDARG00000060976	22	ENSDARG00000061308
3	ENSDARG00000073861	22	ENSDARG00000078388
Zv9_NA747	ENSDARG00000091587	3	ENSDARG00000089616 ENSDARG00000028513
3	ENSDARG00000016293	22	ENSDARG00000076215
3	ENSDARG00000058494	22	ENSDARG00000055606
1	ENSDARG00000058463	3	ENSDARG00000014915
1	ENSDARG00000069804	3	ENSDARG00000037919
3	ENSDARG00000062263 ENSDARG00000070804	12	ENSDARG00000020488
3	ENSDARG00000089749 ENSDARG00000015512	12	ENSDARG00000071592 ENSDARG00000045141
1	ENSDARG00000008723	3	ENSDARG00000022254
1	ENSDARG00000058460	3	ENSDARG00000076401
1	ENSDARG00000020489 ENSDARG00000092297	3	ENSDARG00000046107
3	ENSDARG00000038242	12	ENSDARG00000061216
3	ENSDARG00000076103	12	ENSDARG00000095603
1	ENSDARG00000030417	12	ENSDARG00000033029
1	ENSDARG00000057669	3	ENSDARG00000087550 ENSDARG00000074231
1	ENSDARG00000025034	3	ENSDARG00000014871
1	ENSDARG00000022668	3	ENSDARG00000005414
1	ENSDARG00000062929	3	ENSDARG00000090340
1	ENSDARG00000070528	3	ENSDARG00000060496
24	ENSDARG00000090938	2	ENSDARG00000068745
24	ENSDARG00000038429	2	ENSDARG00000031426
24	ENSDARG00000090773 ENSDARG00000086177	2	ENSDARG00000003068
24	ENSDARG00000044440	2	ENSDARG00000038543
24	ENSDARG00000044422	2	ENSDARG00000041516
24	ENSDARG00000030411	2	ENSDARG00000087437
24	ENSDARG00000012625	2	ENSDARG00000001933
24	ENSDARG00000079312 ENSDARG00000092971	2	ENSDARG00000075560
24	ENSDARG00000076826	2	ENSDARG00000024744
2	ENSDARG00000038869	7	ENSDARG00000068557
2	ENSDARG00000094896	7	ENSDARG00000068562
2	ENSDARG00000038867	7	ENSDARG00000068567
3	ENSDARG00000008370	12	ENSDARG00000006125
1	ENSDARG00000074282	3	ENSDARG00000090714
3	ENSDARG00000075261	12	ENSDARG00000061226
3	ENSDARG00000088967	12	ENSDARG00000061809 ENSDARG00000088996 ENSDARG00000016381
3	ENSDARG00000078428 ENSDARG00000079603 ENSDARG00000078684	12	ENSDARG00000074824
3	ENSDARG00000014967	12	ENSDARG00000031616 ENSDARG00000013721
11	ENSDARG00000004875	3	ENSDARG00000069787
3	ENSDARG00000076742	12	ENSDARG00000021488
8	ENSDARG00000089789 ENSDARG00000078187	6	ENSDARG00000075815
7	ENSDARG00000060092	6	ENSDARG00000059854
7	ENSDARG00000052074	6	ENSDARG00000078382 ENSDARG00000087307
7	ENSDARG00000009466	6	ENSDARG00000022512
8	ENSDARG00000077562 ENSDARG00000059535	10	ENSDARG00000080015 ENSDARG00000078839
10	ENSDARG00000041008	8	ENSDARG00000019819
11	ENSDARG00000077508	5	ENSDARG00000074309
8	ENSDARG00000011208	10	ENSDARG00000015978
8	ENSDARG00000005780	10	ENSDARG00000017234
10	ENSDARG00000068013	5	ENSDARG00000068822
10	ENSDARG00000042502	5	ENSDARG00000068820
10	ENSDARG00000040334	5	ENSDARG00000037121
13	ENSDARG00000069795	5	ENSDARG00000068227 ENSDARG00000035184
8	ENSDARG00000020114	10	ENSDARG00000010641
10	ENSDARG00000042247	8	ENSDARG00000009212
10	ENSDARG00000073805	8	ENSDARG00000034270
8	ENSDARG00000006901	10	ENSDARG00000091726
8	ENSDARG00000016016	10	ENSDARG00000008170
10	ENSDARG00000038159	8	ENSDARG00000007369
10	ENSDARG00000054501	8	ENSDARG00000086906
10	ENSDARG00000076858	5	ENSDARG00000079497
10	ENSDARG00000057678	5	ENSDARG00000035521
10	ENSDARG00000044010 ENSDARG00000091492	5	ENSDARG00000044074
8	ENSDARG00000043697	21	ENSDARG00000021351
8	ENSDARG00000012426	21	ENSDARG00000057568
10	ENSDARG00000010603	8	ENSDARG00000021209
8	ENSDARG00000021996	10	ENSDARG00000006624
10	ENSDARG00000028067	8	ENSDARG00000025468
8	ENSDARG00000038974	10	ENSDARG00000032083
8	ENSDARG00000005887 ENSDARG00000093866	2	ENSDARG00000030108
10	ENSDARG00000075382	14	ENSDARG00000009209
10	ENSDARG00000056653	14	ENSDARG00000071498
10	ENSDARG00000090629	14	ENSDARG00000036460
10	ENSDARG00000056633	14	ENSDARG00000035056
10	ENSDARG00000029493	14	ENSDARG00000010097
10	ENSDARG00000056603	14	ENSDARG00000022895
15	ENSDARG00000040565	5	ENSDARG00000035327
15	ENSDARG00000024966	5	ENSDARG00000023914
5	ENSDARG00000020178	15	ENSDARG00000017673
4	ENSDARG00000045834 ENSDARG00000045835	6	ENSDARG00000056178
12	ENSDARG00000015891	17	ENSDARG00000021151
12	ENSDARG00000079559	17	ENSDARG00000076878 ENSDARG00000074011
12	ENSDARG00000077461	17	ENSDARG00000079029
24	ENSDARG00000038876	15	ENSDARG00000012915
24	ENSDARG00000077245	2	ENSDARG00000052633
19	ENSDARG00000062268	16	ENSDARG00000060925
19	ENSDARG00000055206	16	ENSDARG00000055115
19	ENSDARG00000008859	16	ENSDARG00000055118
19	ENSDARG00000017111 ENSDARG00000088455	16	ENSDARG00000004308
19	ENSDARG00000078293	16	ENSDARG00000031809
19	ENSDARG00000061687	16	ENSDARG00000060862
8	ENSDARG00000076391	10	ENSDARG00000053963
10	ENSDARG00000052919	8	ENSDARG00000053646
10	ENSDARG00000044015	8	ENSDARG00000042723
8	ENSDARG00000075818	10	ENSDARG00000087271
10	ENSDARG00000028053	8	ENSDARG00000028071
10	ENSDARG00000069377	8	ENSDARG00000015657
5	ENSDARG00000092342 ENSDARG00000035116 ENSDARG00000086999 ENSDARG00000091192 ENSDARG00000095635	22	ENSDARG00000086839
8	ENSDARG00000006137	12	ENSDARG00000038226
19	ENSDARG00000074216	16	ENSDARG00000019692
19	ENSDARG00000086326	16	ENSDARG00000009023
19	ENSDARG00000070831	16	ENSDARG00000086499
9	ENSDARG00000061759	6	ENSDARG00000059794
9	ENSDARG00000023712	10	ENSDARG00000092976
9	ENSDARG00000059809	6	ENSDARG00000035103
9	ENSDARG00000020573	6	ENSDARG00000005774
14	ENSDARG00000015759	22	ENSDARG00000008407
11	ENSDARG00000035367	6	ENSDARG00000015964
11	ENSDARG00000054342	6	ENSDARG00000087805
11	ENSDARG00000076371	6	ENSDARG00000076416
23	ENSDARG00000078129	6	ENSDARG00000059899 ENSDARG00000044061 ENSDARG00000026246
25	ENSDARG00000090690 ENSDARG00000087922	4	ENSDARG00000062797
Zv9_NA966	ENSDARG00000079797	25	ENSDARG00000088356
25	ENSDARG00000040649	4	ENSDARG00000045694
25	ENSDARG00000076111	4	ENSDARG00000022550
4	ENSDARG00000078745	23	ENSDARG00000074093
4	ENSDARG00000076690	23	ENSDARG00000029219 ENSDARG00000007436
25	ENSDARG00000052072	4	ENSDARG00000016886
25	ENSDARG00000076213	4	ENSDARG00000024874
25	ENSDARG00000062168	4	ENSDARG00000068705
25	ENSDARG00000088813	4	ENSDARG00000090468
20	ENSDARG00000052405	17	ENSDARG00000027564
20	ENSDARG00000078825	17	ENSDARG00000074927
20	ENSDARG00000058835	17	ENSDARG00000086520
20	ENSDARG00000028354	17	ENSDARG00000088862
20	ENSDARG00000070781	17	ENSDARG00000067999
20	ENSDARG00000077840	17	ENSDARG00000091279 ENSDARG00000042361
19	ENSDARG00000077045	20	ENSDARG00000032126
20	ENSDARG00000011975	17	ENSDARG00000088133
6	ENSDARG00000073684	23	ENSDARG00000038119
6	ENSDARG00000008030	23	ENSDARG00000038123
6	ENSDARG00000012823	23	ENSDARG00000060849
11	ENSDARG00000016783	23	ENSDARG00000013729
11	ENSDARG00000070542	23	ENSDARG00000017121
11	ENSDARG00000044874	23	ENSDARG00000078145
11	ENSDARG00000002750	23	ENSDARG00000038737
18	ENSDARG00000061338	16	ENSDARG00000018425
18	ENSDARG00000010514	16	ENSDARG00000041041
10	ENSDARG00000093531 ENSDARG00000077180	15	ENSDARG00000038106
5	ENSDARG00000027345	15	ENSDARG00000088742
5	ENSDARG00000060319	15	ENSDARG00000062416
15	ENSDARG00000006693	5	ENSDARG00000012860
5	ENSDARG00000077573	15	ENSDARG00000057040
15	ENSDARG00000045408	5	ENSDARG00000033466
5	ENSDARG00000012076	15	ENSDARG00000086583
19	ENSDARG00000086281	16	ENSDARG00000040298 ENSDARG00000094929 ENSDARG00000020866
15	ENSDARG00000042677	21	ENSDARG00000031075
15	ENSDARG00000058254	5	ENSDARG00000013051
15	ENSDARG00000056835	5	ENSDARG00000035169
5	ENSDARG00000079618	15	ENSDARG00000062315
5	ENSDARG00000007791	15	ENSDARG00000032430
15	ENSDARG00000042621	5	ENSDARG00000052447
15	ENSDARG00000025302	21	ENSDARG00000056267
5	ENSDARG00000088260 ENSDARG00000086903	21	ENSDARG00000075757 ENSDARG00000091730 ENSDARG00000069770 ENSDARG00000069769
18	ENSDARG00000010207	7	ENSDARG00000036096
18	ENSDARG00000062448	7	ENSDARG00000069030
18	ENSDARG00000062445	7	ENSDARG00000036094
25	ENSDARG00000059347	7	ENSDARG00000075800
25	ENSDARG00000090002	7	ENSDARG00000077584
25	ENSDARG00000007950	7	ENSDARG00000036086
25	ENSDARG00000063604	7	ENSDARG00000079440
25	ENSDARG00000005095	7	ENSDARG00000068981
18	ENSDARG00000041145	7	ENSDARG00000052688
18	ENSDARG00000069250	7	ENSDARG00000060238
25	ENSDARG00000012603	7	ENSDARG00000053370
25	ENSDARG00000061587	7	ENSDARG00000060586
18	ENSDARG00000075942	7	ENSDARG00000079622
10	ENSDARG00000027638	8	ENSDARG00000028725
8	ENSDARG00000046124	10	ENSDARG00000036462
11	ENSDARG00000031560	8	ENSDARG00000073997
11	ENSDARG00000028721	8	ENSDARG00000000857
11	ENSDARG00000044895	8	ENSDARG00000010294
11	ENSDARG00000009612 ENSDARG00000075745	23	ENSDARG00000008541 ENSDARG00000093193
11	ENSDARG00000042004	8	ENSDARG00000001621
11	ENSDARG00000029402	8	ENSDARG00000056252
11	ENSDARG00000055307	8	ENSDARG00000000690
8	ENSDARG00000029952	22	ENSDARG00000088554
8	ENSDARG00000005704	22	ENSDARG00000077296
11	ENSDARG00000023768	23	ENSDARG00000008263
11	ENSDARG00000090914	23	ENSDARG00000091127
11	ENSDARG00000075975	25	ENSDARG00000013784
11	ENSDARG00000078473	23	ENSDARG00000012777
9	ENSDARG00000030269	1	ENSDARG00000029936
9	ENSDARG00000076480	1	ENSDARG00000075859
1	ENSDARG00000008131	9	ENSDARG00000069866
9	ENSDARG00000006299	1	ENSDARG00000073848
1	ENSDARG00000037100	9	ENSDARG00000004771
9	ENSDARG00000086224	1	ENSDARG00000075858
9	ENSDARG00000019223	1	ENSDARG00000018319
9	ENSDARG00000020164	1	ENSDARG00000003783 ENSDARG00000074050
9	ENSDARG00000055437	1	ENSDARG00000078878
3	ENSDARG00000034588	12	ENSDARG00000008797
3	ENSDARG00000007654	12	ENSDARG00000038991
10	ENSDARG00000021055	5	ENSDARG00000004023
5	ENSDARG00000067548	21	ENSDARG00000030932
8	ENSDARG00000093549	2	ENSDARG00000079727
8	ENSDARG00000054771	21	ENSDARG00000007671
8	ENSDARG00000013063	21	ENSDARG00000054319
8	ENSDARG00000043646	23	ENSDARG00000071235
22	ENSDARG00000005879	23	ENSDARG00000056122
22	ENSDARG00000040401	23	ENSDARG00000071052
8	ENSDARG00000033184	22	ENSDARG00000009477
18	ENSDARG00000040406 ENSDARG00000073752	4	ENSDARG00000014804
18	ENSDARG00000063316	4	ENSDARG00000045544
25	ENSDARG00000044760	4	ENSDARG00000021647
25	ENSDARG00000073769 ENSDARG00000089764	4	ENSDARG00000021590
25	ENSDARG00000019686	4	ENSDARG00000019861
11	ENSDARG00000027183 ENSDARG00000090151 ENSDARG00000086096 ENSDARG00000087898	4	ENSDARG00000030598
25	ENSDARG00000045383	4	ENSDARG00000004592
25	ENSDARG00000089288 ENSDARG00000026491	4	ENSDARG00000045524
19	ENSDARG00000011506	16	ENSDARG00000077671
24	ENSDARG00000073931	2	ENSDARG00000079886
24	ENSDARG00000071724	2	ENSDARG00000014969
24	ENSDARG00000077878	2	ENSDARG00000062251
12	ENSDARG00000067692	2	ENSDARG00000061371
12	ENSDARG00000074386	2	ENSDARG00000078226
2	ENSDARG00000056406	12	ENSDARG00000055381
2	ENSDARG00000056403	12	ENSDARG00000012577
2	ENSDARG00000025168	12	ENSDARG00000008366
Zv9_scaffold3504	ENSDARG00000035084	12	ENSDARG00000055291
24	ENSDARG00000010075	Zv9_scaffold3504	ENSDARG00000087252
24	ENSDARG00000075192	Zv9_scaffold3504	ENSDARG00000087253
24	ENSDARG00000077134	2	ENSDARG00000079665
24	ENSDARG00000074528	2	ENSDARG00000011683
24	ENSDARG00000075328	2	ENSDARG00000075673
24	ENSDARG00000059333	2	ENSDARG00000031658
24	ENSDARG00000003776	2	ENSDARG00000063544
24	ENSDARG00000006010	2	ENSDARG00000013076
8	ENSDARG00000030867 ENSDARG00000068124	23	ENSDARG00000078369
11	ENSDARG00000018423	23	ENSDARG00000013838
11	ENSDARG00000007601	23	ENSDARG00000011932
18	ENSDARG00000076845	23	ENSDARG00000037155
20	ENSDARG00000074924	16	ENSDARG00000077559
20	ENSDARG00000055365	16	ENSDARG00000074286
20	ENSDARG00000037064	17	ENSDARG00000016474
20	ENSDARG00000062849	17	ENSDARG00000045956
20	ENSDARG00000043553	17	ENSDARG00000012833
20	ENSDARG00000043557	17	ENSDARG00000008212
20	ENSDARG00000043561	17	ENSDARG00000030537
9	ENSDARG00000020834	13	ENSDARG00000078381
20	ENSDARG00000067509	17	ENSDARG00000015425
20	ENSDARG00000003797	17	ENSDARG00000078445
18	ENSDARG00000078123	2	ENSDARG00000074739
2	ENSDARG00000001771	15	ENSDARG00000058960
2	ENSDARG00000063218	15	ENSDARG00000089641
18	ENSDARG00000055124	2	ENSDARG00000012140
9	ENSDARG00000076281	6	ENSDARG00000062687
9	ENSDARG00000078468	22	ENSDARG00000079420
9	ENSDARG00000040907	22	ENSDARG00000079296
9	ENSDARG00000060303	11	ENSDARG00000063133
11	ENSDARG00000076259	9	ENSDARG00000004712
11	ENSDARG00000074023	9	ENSDARG00000057768
9	ENSDARG00000082979	6	ENSDARG00000078061
9	ENSDARG00000089190	6	ENSDARG00000077073
9	ENSDARG00000017007	6	ENSDARG00000044532
19	ENSDARG00000075271	16	ENSDARG00000074307
19	ENSDARG00000011870	16	ENSDARG00000056666
19	ENSDARG00000013935	16	ENSDARG00000090140
19	ENSDARG00000070479	15	ENSDARG00000068883
19	ENSDARG00000093668	15	ENSDARG00000005948
19	ENSDARG00000056021	15	ENSDARG00000068892
19	ENSDARG00000061818	15	ENSDARG00000040911
1	ENSDARG00000053222	14	ENSDARG00000036189
1	ENSDARG00000004621	14	ENSDARG00000055455
2	ENSDARG00000015790	15	ENSDARG00000042837
18	ENSDARG00000055534	2	ENSDARG00000020602
18	ENSDARG00000010662	2	ENSDARG00000039152
2	ENSDARG00000039203	15	ENSDARG00000053753
18	ENSDARG00000061103	15	ENSDARG00000006447
2	ENSDARG00000019526	15	ENSDARG00000030020
2	ENSDARG00000068417	15	ENSDARG00000042180
2	ENSDARG00000075877	22	ENSDARG00000074633 ENSDARG00000086776
24	ENSDARG00000062228	2	ENSDARG00000056411
2	ENSDARG00000074082	22	ENSDARG00000024588
2	ENSDARG00000090585	22	ENSDARG00000019341
24	ENSDARG00000008275	2	ENSDARG00000021739
2	ENSDARG00000012610	15	ENSDARG00000038378
2	ENSDARG00000062024	6	ENSDARG00000061817
2	ENSDARG00000018478	6	ENSDARG00000052099
19	ENSDARG00000086785	16	ENSDARG00000070536
19	ENSDARG00000036243	16	ENSDARG00000056793
19	ENSDARG00000034062	16	ENSDARG00000056856
19	ENSDARG00000036236	16	ENSDARG00000007959
19	ENSDARG00000007609	16	ENSDARG00000036254
19	ENSDARG00000009045	16	ENSDARG00000007009
19	ENSDARG00000009461	16	ENSDARG00000056819
19	ENSDARG00000004405	16	ENSDARG00000040474
19	ENSDARG00000033251	16	ENSDARG00000040482
19	ENSDARG00000086762	16	ENSDARG00000040485
19	ENSDARG00000029761	16	ENSDARG00000056892
24	ENSDARG00000012671	2	ENSDARG00000024759
24	ENSDARG00000068310 ENSDARG00000053943	2	ENSDARG00000055186
2	ENSDARG00000087773	20	ENSDARG00000095654 ENSDARG00000031911
2	ENSDARG00000038666	20	ENSDARG00000014947
2	ENSDARG00000088634	20	ENSDARG00000068890
10	ENSDARG00000036028	5	ENSDARG00000052690
13	ENSDARG00000091459 ENSDARG00000070005	14	ENSDARG00000034011
1	ENSDARG00000075330	14	ENSDARG00000091029 ENSDARG00000071751
1	ENSDARG00000074275	14	ENSDARG00000079060
1	ENSDARG00000061880	14	ENSDARG00000026651
1	ENSDARG00000054680	14	ENSDARG00000011029
1	ENSDARG00000013505	14	ENSDARG00000089055
1	ENSDARG00000074812	10	ENSDARG00000069129
1	ENSDARG00000091223 ENSDARG00000034093	23	ENSDARG00000079882
22	ENSDARG00000044526	23	ENSDARG00000008788
15	ENSDARG00000055255	21	ENSDARG00000089101 ENSDARG00000002585
15	ENSDARG00000039999	21	ENSDARG00000077691
20	ENSDARG00000041976	17	ENSDARG00000043933
20	ENSDARG00000037532 ENSDARG00000024204	16	ENSDARG00000090802
20	ENSDARG00000088828	16	ENSDARG00000024212
20	ENSDARG00000067570	17	ENSDARG00000055120
20	ENSDARG00000023952	17	ENSDARG00000067665
20	ENSDARG00000002745	17	ENSDARG00000001463
20	ENSDARG00000043410	17	ENSDARG00000020443
20	ENSDARG00000029587	17	ENSDARG00000055270
15	ENSDARG00000063651	21	ENSDARG00000003022
15	ENSDARG00000035683	21	ENSDARG00000010385 ENSDARG00000019651
18	ENSDARG00000014673	5	ENSDARG00000035185
10	ENSDARG00000077585	15	ENSDARG00000079415
24	ENSDARG00000045306	8	ENSDARG00000095805
24	ENSDARG00000014527	Zv9_scaffold3460	ENSDARG00000060460
24	ENSDARG00000058162	Zv9_scaffold3460	ENSDARG00000044456
24	ENSDARG00000058011	Zv9_scaffold3460	ENSDARG00000075896
14	ENSDARG00000089372	21	ENSDARG00000005908
14	ENSDARG00000007960	21	ENSDARG00000017568
14	ENSDARG00000024890	21	ENSDARG00000067591
10	ENSDARG00000043951 ENSDARG00000093027 ENSDARG00000062610 ENSDARG00000057519 ENSDARG00000043953 ENSDARG00000078951 ENSDARG00000076777 ENSDARG00000077854 ENSDARG00000074089 ENSDARG00000088475 ENSDARG00000076107 ENSDARG00000076461 ENSDARG00000079770 ENSDARG00000086969 ENSDARG00000077539 ENSDARG00000062608	14	ENSDARG00000079640 ENSDARG00000075935 ENSDARG00000037682 ENSDARG00000076707 ENSDARG00000077771 ENSDARG00000090614 ENSDARG00000095637 ENSDARG00000089195 ENSDARG00000071890 ENSDARG00000074959 ENSDARG00000071894 ENSDARG00000074738 ENSDARG00000078339 ENSDARG00000071891 ENSDARG00000078940 ENSDARG00000071889 ENSDARG00000071892 ENSDARG00000079937 ENSDARG00000071893 ENSDARG00000075260 ENSDARG00000075724 …
10	ENSDARG00000074348 ENSDARG00000069223 ENSDARG00000074145 ENSDARG00000077389 ENSDARG00000079285 ENSDARG00000073755 ENSDARG00000077755 ENSDARG00000075115 ENSDARG00000078262 ENSDARG00000075978	14	ENSDARG00000058941
11	ENSDARG00000068644	25	ENSDARG00000089331
6	ENSDARG00000014465	23	ENSDARG00000030766
6	ENSDARG00000077352	23	ENSDARG00000061520
23	ENSDARG00000057062	6	ENSDARG00000091716
23	ENSDARG00000005775	6	ENSDARG00000018032
23	ENSDARG00000005350	6	ENSDARG00000016348
6	ENSDARG00000074979	23	ENSDARG00000078401
23	ENSDARG00000014179	6	ENSDARG00000060797
13	ENSDARG00000034181	20	ENSDARG00000016454
13	ENSDARG00000053484	20	ENSDARG00000093468 ENSDARG00000030107 ENSDARG00000093334
13	ENSDARG00000060534	20	ENSDARG00000079369
20	ENSDARG00000011445	17	ENSDARG00000053864
20	ENSDARG00000060034	17	ENSDARG00000079878 ENSDARG00000078627
20	ENSDARG00000086287	17	ENSDARG00000078784
20	ENSDARG00000009689	17	ENSDARG00000015059
13	ENSDARG00000006497	20	ENSDARG00000021143
13	ENSDARG00000032155	20	ENSDARG00000043250
13	ENSDARG00000025187	20	ENSDARG00000031316
13	ENSDARG00000039304	20	ENSDARG00000026473
3	ENSDARG00000006468	6	ENSDARG00000074837
3	ENSDARG00000038141	6	ENSDARG00000039515
3	ENSDARG00000038069	6	ENSDARG00000036619
3	ENSDARG00000002564	6	ENSDARG00000023209
3	ENSDARG00000038139	22	ENSDARG00000086778 ENSDARG00000040839
3	ENSDARG00000040430	22	ENSDARG00000053375
3	ENSDARG00000031116	22	ENSDARG00000088841
12	ENSDARG00000079486	22	ENSDARG00000060325
2	ENSDARG00000010482	20	ENSDARG00000028163
2	ENSDARG00000052914	20	ENSDARG00000016630
2	ENSDARG00000011886	20	ENSDARG00000017634
2	ENSDARG00000004539	20	ENSDARG00000010276
2	ENSDARG00000024546	20	ENSDARG00000017141
8	ENSDARG00000062889	2	ENSDARG00000063018
8	ENSDARG00000006074	2	ENSDARG00000022213
8	ENSDARG00000055331 ENSDARG00000069100	2	ENSDARG00000037061
2	ENSDARG00000094255	20	ENSDARG00000090698
2	ENSDARG00000058695	6	ENSDARG00000051913
2	ENSDARG00000005593	20	ENSDARG00000004697
2	ENSDARG00000021480	20	ENSDARG00000005716
2	ENSDARG00000006862	20	ENSDARG00000008639
2	ENSDARG00000033971	20	ENSDARG00000042027
24	ENSDARG00000008359	2	ENSDARG00000029856
24	ENSDARG00000056960	2	ENSDARG00000057743
24	ENSDARG00000003051	2	ENSDARG00000095776 ENSDARG00000028131
24	ENSDARG00000015230	2	ENSDARG00000015901
24	ENSDARG00000089675 ENSDARG00000071482 ENSDARG00000086853 ENSDARG00000086464	2	ENSDARG00000010267
24	ENSDARG00000023373	2	ENSDARG00000057209
24	ENSDARG00000078755	2	ENSDARG00000079671
24	ENSDARG00000021013	2	ENSDARG00000005673
24	ENSDARG00000015167	2	ENSDARG00000002947
24	ENSDARG00000026329	2	ENSDARG00000017748
24	ENSDARG00000057169	2	ENSDARG00000062661
24	ENSDARG00000089485	2	ENSDARG00000039979
2	ENSDARG00000062955	6	ENSDARG00000061362
2	ENSDARG00000020197	6	ENSDARG00000015862
2	ENSDARG00000020746	6	ENSDARG00000044457
2	ENSDARG00000058267	6	ENSDARG00000010958
9	ENSDARG00000062148	22	ENSDARG00000061138
9	ENSDARG00000019782	22	ENSDARG00000071099 ENSDARG00000094099
9	ENSDARG00000062156	22	ENSDARG00000071095
9	ENSDARG00000001676	1	ENSDARG00000005739
10	ENSDARG00000030914	15	ENSDARG00000042379
10	ENSDARG00000055092	15	ENSDARG00000059035
15	ENSDARG00000042293	5	ENSDARG00000043589
5	ENSDARG00000021380	15	ENSDARG00000009273
15	ENSDARG00000006120	5	ENSDARG00000018025
10	ENSDARG00000053884	15	ENSDARG00000003910
10	ENSDARG00000018399	15	ENSDARG00000058230
10	ENSDARG00000043493	15	ENSDARG00000090716
19	ENSDARG00000011637	13	ENSDARG00000079957
19	ENSDARG00000035909	23	ENSDARG00000088762
11	ENSDARG00000054560 ENSDARG00000054562	23	ENSDARG00000032963
Zv9_NA732	ENSDARG00000088495	23	ENSDARG00000011196
11	ENSDARG00000074808	23	ENSDARG00000079199
18	ENSDARG00000032469	7	ENSDARG00000005800
25	ENSDARG00000015731	7	ENSDARG00000036147
25	ENSDARG00000001127	7	ENSDARG00000041150
11	ENSDARG00000087742	17	ENSDARG00000071357
25	ENSDARG00000087670 ENSDARG00000090591	7	ENSDARG00000088562 ENSDARG00000090893
25	ENSDARG00000089039 ENSDARG00000089719 ENSDARG00000078941 ENSDARG00000070254 ENSDARG00000092743 ENSDARG00000094744 ENSDARG00000076129 ENSDARG00000051778 ENSDARG00000051726 ENSDARG00000087854 ENSDARG00000093195 ENSDARG00000091728 ENSDARG00000034203 ENSDARG00000070297 ENSDARG00000070289 ENSDARG00000039547	7	ENSDARG00000093756 ENSDARG00000079909 ENSDARG00000078724 ENSDARG00000091265 ENSDARG00000088028 ENSDARG00000088259 ENSDARG00000087694 ENSDARG00000094610 ENSDARG00000089397 ENSDARG00000095115 ENSDARG00000075216 ENSDARG00000091066 ENSDARG00000089405 ENSDARG00000075482 ENSDARG00000086751
13	ENSDARG00000057378	12	ENSDARG00000087059
13	ENSDARG00000090650	12	ENSDARG00000089766
13	ENSDARG00000004643	12	ENSDARG00000044447
13	ENSDARG00000019179	12	ENSDARG00000052896
13	ENSDARG00000054890	12	ENSDARG00000044445
13	ENSDARG00000006356	12	ENSDARG00000090189
13	ENSDARG00000015854	12	ENSDARG00000089929
1	ENSDARG00000045627	3	ENSDARG00000070021 ENSDARG00000015575 ENSDARG00000037873 ENSDARG00000037874
20	ENSDARG00000040184	17	ENSDARG00000026723
20	ENSDARG00000043973	17	ENSDARG00000016763
10	ENSDARG00000068516	5	ENSDARG00000089769
10	ENSDARG00000060877	5	ENSDARG00000093413
10	ENSDARG00000073665	5	ENSDARG00000035535
10	ENSDARG00000029764	5	ENSDARG00000009418
11	ENSDARG00000079188	9	ENSDARG00000063224
11	ENSDARG00000003974	9	ENSDARG00000010563
11	ENSDARG00000061497	9	ENSDARG00000095022
9	ENSDARG00000041959	6	ENSDARG00000057633
9	ENSDARG00000090534	6	ENSDARG00000058323
9	ENSDARG00000040684	22	ENSDARG00000057975
9	ENSDARG00000057262 ENSDARG00000033802 ENSDARG00000055159 ENSDARG00000069186 ENSDARG00000088013	6	ENSDARG00000073764
9	ENSDARG00000073935	6	ENSDARG00000038283
9	ENSDARG00000078671	6	ENSDARG00000071011
9	ENSDARG00000041925	6	ENSDARG00000030349
9	ENSDARG00000058733	6	ENSDARG00000058815
1	ENSDARG00000017537	9	ENSDARG00000000369
9	ENSDARG00000074254	1	ENSDARG00000063297
9	ENSDARG00000025162	6	ENSDARG00000004243
9	ENSDARG00000055934	23	ENSDARG00000015460
9	ENSDARG00000024112	6	ENSDARG00000023498
9	ENSDARG00000009567	6	ENSDARG00000039256
9	ENSDARG00000058656	6	ENSDARG00000005221
9	ENSDARG00000058646	6	ENSDARG00000077047
1	ENSDARG00000015946	14	ENSDARG00000090982
1	ENSDARG00000074635	14	ENSDARG00000079009
10	ENSDARG00000092269	5	ENSDARG00000054683
10	ENSDARG00000063011	5	ENSDARG00000060520
10	ENSDARG00000044253	5	ENSDARG00000017703
1	ENSDARG00000051970	14	ENSDARG00000002538
1	ENSDARG00000002634	14	ENSDARG00000052326
2	ENSDARG00000094243	22	ENSDARG00000062109
8	ENSDARG00000043281	2	ENSDARG00000092810
8	ENSDARG00000002642	2	ENSDARG00000067958
10	ENSDARG00000018856	15	ENSDARG00000074976
10	ENSDARG00000070080	15	ENSDARG00000010158
10	ENSDARG00000079542	15	ENSDARG00000076868
10	ENSDARG00000056001	15	ENSDARG00000013921
10	ENSDARG00000032820	15	ENSDARG00000019660
10	ENSDARG00000077740	15	ENSDARG00000073917
10	ENSDARG00000079772	15	ENSDARG00000030479
10	ENSDARG00000016439	15	ENSDARG00000041874
10	ENSDARG00000062347	15	ENSDARG00000074984
2	ENSDARG00000077690	15	ENSDARG00000077316
2	ENSDARG00000027957	15	ENSDARG00000062542
2	ENSDARG00000069295	6	ENSDARG00000070864
24	ENSDARG00000012552 ENSDARG00000077372	2	ENSDARG00000058784
24	ENSDARG00000062261 ENSDARG00000090646	2	ENSDARG00000075716
19	ENSDARG00000036940	16	ENSDARG00000074656 ENSDARG00000013771
18	ENSDARG00000038191	3	ENSDARG00000038185
18	ENSDARG00000054272	7	ENSDARG00000009346
18	ENSDARG00000061019	25	ENSDARG00000062325
24	ENSDARG00000087013	9	ENSDARG00000093440
25	ENSDARG00000088593	18	ENSDARG00000093269
25	ENSDARG00000091191	7	ENSDARG00000090326
25	ENSDARG00000021378	7	ENSDARG00000006878
25	ENSDARG00000076025	7	ENSDARG00000014439
25	ENSDARG00000020708	7	ENSDARG00000036036
25	ENSDARG00000076141	7	ENSDARG00000052372 ENSDARG00000027075
2	ENSDARG00000016233	7	ENSDARG00000017794
2	ENSDARG00000004869	7	ENSDARG00000036045
2	ENSDARG00000076426	20	ENSDARG00000039665 ENSDARG00000062750
2	ENSDARG00000053746	22	ENSDARG00000011281
2	ENSDARG00000078201	22	ENSDARG00000062479
2	ENSDARG00000013858	22	ENSDARG00000057016
8	ENSDARG00000013222	2	ENSDARG00000020981
24	ENSDARG00000016491 ENSDARG00000071488	2	ENSDARG00000012709
2	ENSDARG00000017860	6	ENSDARG00000040177 ENSDARG00000002644
2	ENSDARG00000058701	6	ENSDARG00000078725
2	ENSDARG00000062078	6	ENSDARG00000062008
2	ENSDARG00000015849	6	ENSDARG00000054749
1	ENSDARG00000056151	7	ENSDARG00000029204
5	ENSDARG00000018882	21	ENSDARG00000007915
8	ENSDARG00000060601	21	ENSDARG00000016742
8	ENSDARG00000073720	21	ENSDARG00000057101
8	ENSDARG00000093745	21	ENSDARG00000057098
3	ENSDARG00000079723 ENSDARG00000076389	12	ENSDARG00000074161
3	ENSDARG00000041317	12	ENSDARG00000056059
3	ENSDARG00000095045 ENSDARG00000079721	12	ENSDARG00000055930
3	ENSDARG00000038401	12	ENSDARG00000039117
3	ENSDARG00000087016	6	ENSDARG00000079811
3	ENSDARG00000016483	22	ENSDARG00000060933
3	ENSDARG00000090876 ENSDARG00000091956	12	ENSDARG00000045147
3	ENSDARG00000054942 ENSDARG00000088711	6	ENSDARG00000038153
3	ENSDARG00000009311	22	ENSDARG00000034705
3	ENSDARG00000032565	6	ENSDARG00000009621
11	ENSDARG00000089086	6	ENSDARG00000054026
11	ENSDARG00000070651	6	ENSDARG00000009208
11	ENSDARG00000055540	6	ENSDARG00000029075
13	ENSDARG00000038639	14	ENSDARG00000004402
13	ENSDARG00000057054	14	ENSDARG00000055463
1	ENSDARG00000009026	7	ENSDARG00000043313
1	ENSDARG00000014273	7	ENSDARG00000043010
1	ENSDARG00000091916 ENSDARG00000094549 ENSDARG00000057612 ENSDARG00000037455	7	ENSDARG00000032862
1	ENSDARG00000041776	Zv9_NA186	ENSDARG00000088391
1	ENSDARG00000037266	7	ENSDARG00000012311
1	ENSDARG00000076499	7	ENSDARG00000078615
1	ENSDARG00000056806	7	ENSDARG00000051915
1	ENSDARG00000005479	14	ENSDARG00000089061
1	ENSDARG00000070162	14	ENSDARG00000078572
1	ENSDARG00000007387	14	ENSDARG00000040465
1	ENSDARG00000017905	14	ENSDARG00000055045
1	ENSDARG00000030514	14	ENSDARG00000003854
1	ENSDARG00000011023	14	ENSDARG00000014248
1	ENSDARG00000003046	14	ENSDARG00000061603
8	ENSDARG00000093364 ENSDARG00000058305	5	ENSDARG00000089046
10	ENSDARG00000078542	5	ENSDARG00000093359
10	ENSDARG00000074652	5	ENSDARG00000059442
2	ENSDARG00000053810	7	ENSDARG00000022579
10	ENSDARG00000068660 ENSDARG00000068659 ENSDARG00000091203 ENSDARG00000091172 ENSDARG00000091064 ENSDARG00000087002 ENSDARG00000091854 ENSDARG00000089560 ENSDARG00000087707 ENSDARG00000090279 ENSDARG00000090513 ENSDARG00000043142 ENSDARG00000068704	15	ENSDARG00000041032 ENSDARG00000094080 ENSDARG00000094125 ENSDARG00000075128 ENSDARG00000092218 ENSDARG00000003090 ENSDARG00000004598 ENSDARG00000041005 ENSDARG00000074966 ENSDARG00000041003 ENSDARG00000025600 ENSDARG00000041019 ENSDARG00000092238 ENSDARG00000086383 ENSDARG00000041024 ENSDARG00000091216 ENSDARG00000088453 ENSDARG00000091791 ENSDARG00000041030 ENSDARG00000025658 ENSDARG00000088846 …
Zv9_NA940	ENSDARG00000086138	7	ENSDARG00000039268
Zv9_NA940	ENSDARG00000089268	7	ENSDARG00000035028
2	ENSDARG00000054170	7	ENSDARG00000091626 ENSDARG00000088615 ENSDARG00000061094
1	ENSDARG00000028524	3	ENSDARG00000017360
1	ENSDARG00000013695	3	ENSDARG00000028048
15	ENSDARG00000042833	21	ENSDARG00000056244
15	ENSDARG00000016543	21	ENSDARG00000069082
11	ENSDARG00000079977	23	ENSDARG00000070227
11	ENSDARG00000090826	2	ENSDARG00000009793
2	ENSDARG00000011948	22	ENSDARG00000071524
11	ENSDARG00000003165	2	ENSDARG00000003607
10	ENSDARG00000025076	5	ENSDARG00000061651
8	ENSDARG00000023546	2	ENSDARG00000091306
18	ENSDARG00000087394	7	ENSDARG00000015959
1	ENSDARG00000062132	14	ENSDARG00000061585
24	ENSDARG00000025613	2	ENSDARG00000089109
2	ENSDARG00000091260	20	ENSDARG00000055412
2	ENSDARG00000091481	20	ENSDARG00000055398
2	ENSDARG00000017195	20	ENSDARG00000070389
2	ENSDARG00000030896	20	ENSDARG00000055395
19	ENSDARG00000039997	16	ENSDARG00000054814
19	ENSDARG00000074826	16	ENSDARG00000077427
19	ENSDARG00000021820	16	ENSDARG00000077326
19	ENSDARG00000078797	16	ENSDARG00000013153
19	ENSDARG00000040197	16	ENSDARG00000004672
20	ENSDARG00000023228	17	ENSDARG00000044053
13	ENSDARG00000006891	20	ENSDARG00000029511
13	ENSDARG00000039299	20	ENSDARG00000002467
13	ENSDARG00000018153	20	ENSDARG00000033742
13	ENSDARG00000069265	20	ENSDARG00000069245
20	ENSDARG00000022767 ENSDARG00000075016	17	ENSDARG00000042780
11	ENSDARG00000044179	23	ENSDARG00000056150
11	ENSDARG00000091478	6	ENSDARG00000070611
11	ENSDARG00000002898	23	ENSDARG00000060626
11	ENSDARG00000091298	23	ENSDARG00000033760
6	ENSDARG00000030408	23	ENSDARG00000037071
23	ENSDARG00000036993	6	ENSDARG00000006202
6	ENSDARG00000039578	23	ENSDARG00000070657
23	ENSDARG00000034714	6	ENSDARG00000014239
23	ENSDARG00000033738	6	ENSDARG00000008494
11	ENSDARG00000063576	23	ENSDARG00000036826
9	ENSDARG00000017882	22	ENSDARG00000008306
5	ENSDARG00000016867	14	ENSDARG00000029890
21	ENSDARG00000006408	7	ENSDARG00000056725
21	ENSDARG00000022378	7	ENSDARG00000056690
25	ENSDARG00000041023	18	ENSDARG00000043864
25	ENSDARG00000074419	18	ENSDARG00000061685
25	ENSDARG00000075100	7	ENSDARG00000008937
18	ENSDARG00000003616	7	ENSDARG00000036870
25	ENSDARG00000092276 ENSDARG00000070473	18	ENSDARG00000042703 ENSDARG00000078528
18	ENSDARG00000003933	25	ENSDARG00000003191
25	ENSDARG00000073843	7	ENSDARG00000076729
25	ENSDARG00000087402	7	ENSDARG00000033683
25	ENSDARG00000061407	7	ENSDARG00000068628
25	ENSDARG00000045926	7	ENSDARG00000035904
18	ENSDARG00000078989	7	ENSDARG00000090375
18	ENSDARG00000034753	7	ENSDARG00000053559
18	ENSDARG00000060860	7	ENSDARG00000053568
25	ENSDARG00000003971	7	ENSDARG00000053499
25	ENSDARG00000013990	18	ENSDARG00000007714
19	ENSDARG00000060768	16	ENSDARG00000076829
19	ENSDARG00000070228	3	ENSDARG00000030163
9	ENSDARG00000090804	6	ENSDARG00000071086
9	ENSDARG00000001549	6	ENSDARG00000007812
9	ENSDARG00000006978	6	ENSDARG00000044615
9	ENSDARG00000063580	1	ENSDARG00000074575
1	ENSDARG00000069946	9	ENSDARG00000042282
9	ENSDARG00000079964	1	ENSDARG00000017174
9	ENSDARG00000005756 ENSDARG00000078386	6	ENSDARG00000063383
9	ENSDARG00000042467	6	ENSDARG00000059190
9	ENSDARG00000093411	6	ENSDARG00000027419
9	ENSDARG00000068888	6	ENSDARG00000006757
7	ENSDARG00000007769	16	ENSDARG00000028367
3	ENSDARG00000037943	7	ENSDARG00000059770
24	ENSDARG00000046122	3	ENSDARG00000054645
3	ENSDARG00000019741	7	ENSDARG00000035750
1	ENSDARG00000006588 ENSDARG00000093347 ENSDARG00000069566	3	ENSDARG00000087220
19	ENSDARG00000016999	16	ENSDARG00000004328
19	ENSDARG00000060073	16	ENSDARG00000079879
19	ENSDARG00000088588	16	ENSDARG00000079834
19	ENSDARG00000011797	16	ENSDARG00000039943
19	ENSDARG00000074503	16	ENSDARG00000069589
19	ENSDARG00000015552	16	ENSDARG00000032221
1	ENSDARG00000070431	20	ENSDARG00000043328
1	ENSDARG00000056133	20	ENSDARG00000043317
1	ENSDARG00000003631	20	ENSDARG00000011703
12	ENSDARG00000016089	17	ENSDARG00000086027
20	ENSDARG00000007151	17	ENSDARG00000055123
22	ENSDARG00000074332	23	ENSDARG00000074245
3	ENSDARG00000092117 ENSDARG00000052315	6	ENSDARG00000063062
1	ENSDARG00000026383	3	ENSDARG00000052222
1	ENSDARG00000089873	3	ENSDARG00000038095
3	ENSDARG00000059805	6	ENSDARG00000074533
3	ENSDARG00000001014	6	ENSDARG00000063295
3	ENSDARG00000052642	12	ENSDARG00000088204 ENSDARG00000045145
3	ENSDARG00000075867	12	ENSDARG00000076229
3	ENSDARG00000061108	12	ENSDARG00000076430
3	ENSDARG00000055160	12	ENSDARG00000075903
1	ENSDARG00000052782	14	ENSDARG00000052769
1	ENSDARG00000070173	14	ENSDARG00000052765
1	ENSDARG00000037409	14	ENSDARG00000036247
1	ENSDARG00000061459	14	ENSDARG00000005482
1	ENSDARG00000003054 ENSDARG00000075112	23	ENSDARG00000043918
1	ENSDARG00000052700	23	ENSDARG00000086087 ENSDARG00000087511
13	ENSDARG00000091211 ENSDARG00000024278	14	ENSDARG00000088366 ENSDARG00000087262
13	ENSDARG00000013274	14	ENSDARG00000077012
11	ENSDARG00000016405	2	ENSDARG00000038695
11	ENSDARG00000086505	2	ENSDARG00000061725
11	ENSDARG00000075629	2	ENSDARG00000056378
11	ENSDARG00000043835	2	ENSDARG00000056347
11	ENSDARG00000002411	2	ENSDARG00000013221
11	ENSDARG00000089724	7	ENSDARG00000060058 ENSDARG00000068386
10	ENSDARG00000077086	5	ENSDARG00000061641
8	ENSDARG00000054400	5	ENSDARG00000017571
5	ENSDARG00000059719	21	ENSDARG00000004177
5	ENSDARG00000035198	21	ENSDARG00000077550 ENSDARG00000044755
5	ENSDARG00000052734	21	ENSDARG00000059301
5	ENSDARG00000024325	21	ENSDARG00000063542
5	ENSDARG00000059997	21	ENSDARG00000086965
5	ENSDARG00000090524	21	ENSDARG00000079472
5	ENSDARG00000060012	21	ENSDARG00000059507 ENSDARG00000087469 ENSDARG00000023519 ENSDARG00000086236 ENSDARG00000077638 ENSDARG00000086262 ENSDARG00000090041 ENSDARG00000039891
19	ENSDARG00000053803	13	ENSDARG00000039066
14	ENSDARG00000061566	21	ENSDARG00000020645
5	ENSDARG00000062376	14	ENSDARG00000062581
5	ENSDARG00000035553	14	ENSDARG00000058064
9	ENSDARG00000021889	5	ENSDARG00000004082
5	ENSDARG00000062271	15	ENSDARG00000063539
15	ENSDARG00000028776	7	ENSDARG00000036499
5	ENSDARG00000028401	14	ENSDARG00000030608
10	ENSDARG00000014796	5	ENSDARG00000004256
10	ENSDARG00000045887	15	ENSDARG00000089887 ENSDARG00000055479
15	ENSDARG00000090686	21	ENSDARG00000069745
15	ENSDARG00000069742	21	ENSDARG00000004260
19	ENSDARG00000088768	18	ENSDARG00000062964
18	ENSDARG00000062967	7	ENSDARG00000051892
25	ENSDARG00000045824	4	ENSDARG00000056152
25	ENSDARG00000051814	4	ENSDARG00000020871
8	ENSDARG00000018914	5	ENSDARG00000007034
8	ENSDARG00000059897	5	ENSDARG00000059645
8	ENSDARG00000023287	5	ENSDARG00000031336
12	ENSDARG00000060587	16	ENSDARG00000017785
19	ENSDARG00000063006	16	ENSDARG00000070624
19	ENSDARG00000020450	16	ENSDARG00000070626
3	ENSDARG00000036853	16	ENSDARG00000022807
15	ENSDARG00000031214	5	ENSDARG00000002792
15	ENSDARG00000037405	5	ENSDARG00000004851
15	ENSDARG00000078068	5	ENSDARG00000061047
5	ENSDARG00000035158 ENSDARG00000089643	15	ENSDARG00000005368
5	ENSDARG00000074120 ENSDARG00000087495	15	ENSDARG00000020107
5	ENSDARG00000077107	15	ENSDARG00000075851
15	ENSDARG00000030532	5	ENSDARG00000067634
15	ENSDARG00000024920	5	ENSDARG00000089411 ENSDARG00000035163
15	ENSDARG00000002682	5	ENSDARG00000019525
20	ENSDARG00000093093	17	ENSDARG00000043213
20	ENSDARG00000019564	17	ENSDARG00000010181
20	ENSDARG00000042551	17	ENSDARG00000031845
20	ENSDARG00000017338	17	ENSDARG00000031240
20	ENSDARG00000029544	17	ENSDARG00000055283
20	ENSDARG00000042557	17	ENSDARG00000020600
11	ENSDARG00000045006	6	ENSDARG00000060123
11	ENSDARG00000086300 ENSDARG00000059399	6	ENSDARG00000075540
11	ENSDARG00000060756	23	ENSDARG00000070894
22	ENSDARG00000043095	23	ENSDARG00000023703
11	ENSDARG00000008473	23	ENSDARG00000087741
2	ENSDARG00000061948	6	ENSDARG00000061923
2	ENSDARG00000031343	6	ENSDARG00000034522
2	ENSDARG00000016771	6	ENSDARG00000013240
2	ENSDARG00000023185 ENSDARG00000007425	7	ENSDARG00000068030 ENSDARG00000089961 ENSDARG00000026505 ENSDARG00000039895 ENSDARG00000079234 ENSDARG00000086565 ENSDARG00000086867
2	ENSDARG00000068177	22	ENSDARG00000018476
5	ENSDARG00000076592	21	ENSDARG00000073792
5	ENSDARG00000056245	21	ENSDARG00000052923
9	ENSDARG00000057029	6	ENSDARG00000058165
9	ENSDARG00000041505	6	ENSDARG00000007098
15	ENSDARG00000062552	21	ENSDARG00000069441
23	ENSDARG00000070539	6	ENSDARG00000036998
18	ENSDARG00000002148	2	ENSDARG00000015707
18	ENSDARG00000033899	2	ENSDARG00000002790
2	ENSDARG00000006200	15	ENSDARG00000077766
2	ENSDARG00000062427	15	ENSDARG00000060439
2	ENSDARG00000076959	22	ENSDARG00000087525
2	ENSDARG00000031548	22	ENSDARG00000033589
24	ENSDARG00000057912	5	ENSDARG00000029003
24	ENSDARG00000045316	5	ENSDARG00000068480
24	ENSDARG00000026444	Zv9_scaffold3516	ENSDARG00000046154
24	ENSDARG00000032272	5	ENSDARG00000035652
15	ENSDARG00000041504	21	ENSDARG00000015955 ENSDARG00000069503
15	ENSDARG00000069888 ENSDARG00000043133 ENSDARG00000043128	21	ENSDARG00000009215 ENSDARG00000006580 ENSDARG00000009544 ENSDARG00000069505 ENSDARG00000087096
10	ENSDARG00000060627	5	ENSDARG00000059484
10	ENSDARG00000068319	5	ENSDARG00000076551
10	ENSDARG00000035538	5	ENSDARG00000035565
5	ENSDARG00000035127	21	ENSDARG00000057737
25	ENSDARG00000017446	4	ENSDARG00000074905
18	ENSDARG00000042214	4	ENSDARG00000033179
18	ENSDARG00000042213 ENSDARG00000092762	4	ENSDARG00000004386
18	ENSDARG00000042210	4	ENSDARG00000019235
18	ENSDARG00000012482	4	ENSDARG00000063299
15	ENSDARG00000078683 ENSDARG00000090710 ENSDARG00000091727 ENSDARG00000002794	21	ENSDARG00000043905
14	ENSDARG00000018989	21	ENSDARG00000004754
21	ENSDARG00000077861	14	ENSDARG00000079125
21	ENSDARG00000032606	14	ENSDARG00000014233
14	ENSDARG00000004648	21	ENSDARG00000020102
9	ENSDARG00000089031	21	ENSDARG00000019280
15	ENSDARG00000031976	5	ENSDARG00000026925
15	ENSDARG00000088513	21	ENSDARG00000073988
15	ENSDARG00000032013	21	ENSDARG00000026595
15	ENSDARG00000061551	21	ENSDARG00000074222
10	ENSDARG00000077686	8	ENSDARG00000011855
8	ENSDARG00000068125	13	ENSDARG00000021404
10	ENSDARG00000045632	5	ENSDARG00000061769
12	ENSDARG00000029121	5	ENSDARG00000061784
10	ENSDARG00000027687	8	ENSDARG00000069674
10	ENSDARG00000044044	8	ENSDARG00000029865
18	ENSDARG00000057767	4	ENSDARG00000045878
18	ENSDARG00000008748	4	ENSDARG00000045877
20	ENSDARG00000069598	17	ENSDARG00000004026
13	ENSDARG00000032477	17	ENSDARG00000067841
13	ENSDARG00000001637	17	ENSDARG00000070447
20	ENSDARG00000005481	17	ENSDARG00000007693
20	ENSDARG00000013966	17	ENSDARG00000019398
20	ENSDARG00000018047	17	ENSDARG00000006235
21	ENSDARG00000000972	7	ENSDARG00000051939
21	ENSDARG00000044556	7	ENSDARG00000019800
10	ENSDARG00000079895	7	ENSDARG00000057353
21	ENSDARG00000055518	7	ENSDARG00000013317
25	ENSDARG00000051729	7	ENSDARG00000076297
3	ENSDARG00000015626	6	ENSDARG00000062998
1	ENSDARG00000043713	3	ENSDARG00000020435 ENSDARG00000087313
1	ENSDARG00000018436	3	ENSDARG00000089292
1	ENSDARG00000089904 ENSDARG00000075089	3	ENSDARG00000026313
1	ENSDARG00000006225	3	ENSDARG00000015111
1	ENSDARG00000060184	3	ENSDARG00000062748
1	ENSDARG00000041394	3	ENSDARG00000015831
1	ENSDARG00000025904	3	ENSDARG00000070956
1	ENSDARG00000075855 ENSDARG00000095494 ENSDARG00000095297 ENSDARG00000041399	3	ENSDARG00000056062 ENSDARG00000041404
1	ENSDARG00000078276 ENSDARG00000058270	3	ENSDARG00000073974
13	ENSDARG00000052232	12	ENSDARG00000008127
13	ENSDARG00000014103	12	ENSDARG00000045219
13	ENSDARG00000020656	12	ENSDARG00000031702
12	ENSDARG00000045172	17	ENSDARG00000057058
12	ENSDARG00000056600	17	ENSDARG00000071021
12	ENSDARG00000056623	17	ENSDARG00000071018
12	ENSDARG00000045190	5	ENSDARG00000093818
5	ENSDARG00000094760	17	ENSDARG00000091792
10	ENSDARG00000044254	5	ENSDARG00000009196
1	ENSDARG00000073902	25	ENSDARG00000077495
19	ENSDARG00000009779	16	ENSDARG00000008363
19	ENSDARG00000036944	16	ENSDARG00000061644
2	ENSDARG00000091059	16	ENSDARG00000040253
2	ENSDARG00000037056	16	ENSDARG00000040254
19	ENSDARG00000013704	16	ENSDARG00000058992
19	ENSDARG00000041243	16	ENSDARG00000061724
21	ENSDARG00000077950	23	ENSDARG00000055856 ENSDARG00000090741 ENSDARG00000026895
8	ENSDARG00000036156	21	ENSDARG00000038219
8	ENSDARG00000031495	21	ENSDARG00000003920
8	ENSDARG00000020702	21	ENSDARG00000028900
8	ENSDARG00000008983	5	ENSDARG00000035470
5	ENSDARG00000052155	21	ENSDARG00000032188
8	ENSDARG00000023861	23	ENSDARG00000005464
8	ENSDARG00000062487	23	ENSDARG00000070857
8	ENSDARG00000017884	23	ENSDARG00000002945
8	ENSDARG00000043474	23	ENSDARG00000023445
8	ENSDARG00000062753	5	ENSDARG00000053716
8	ENSDARG00000010572	5	ENSDARG00000035468
3	ENSDARG00000007245	12	ENSDARG00000002546
3	ENSDARG00000012881	12	ENSDARG00000024560
3	ENSDARG00000029331	12	ENSDARG00000079131
3	ENSDARG00000028848	12	ENSDARG00000045940
3	ENSDARG00000079366	12	ENSDARG00000076431
3	ENSDARG00000012405	12	ENSDARG00000035809
3	ENSDARG00000018600 ENSDARG00000070140	12	ENSDARG00000052772
3	ENSDARG00000053453	12	ENSDARG00000010957
3	ENSDARG00000053449	12	ENSDARG00000035832
24	ENSDARG00000031013	3	ENSDARG00000028521
3	ENSDARG00000060150	12	ENSDARG00000005134
3	ENSDARG00000037916	12	ENSDARG00000045087
24	ENSDARG00000056582	3	ENSDARG00000074060
24	ENSDARG00000075519	3	ENSDARG00000055713
3	ENSDARG00000052957	12	ENSDARG00000079572
3	ENSDARG00000052966	12	ENSDARG00000057206
3	ENSDARG00000088238	12	ENSDARG00000090895
3	ENSDARG00000087616	12	ENSDARG00000089314
2	ENSDARG00000020957	12	ENSDARG00000018418
10	ENSDARG00000073695	5	ENSDARG00000059677
10	ENSDARG00000074328	5	ENSDARG00000014105
8	ENSDARG00000006508	10	ENSDARG00000044295
3	ENSDARG00000056791	6	ENSDARG00000070439
24	ENSDARG00000071454 ENSDARG00000095730 ENSDARG00000071457 ENSDARG00000071456 ENSDARG00000042613 ENSDARG00000056498 ENSDARG00000056462	13	ENSDARG00000045089
11	ENSDARG00000007195	6	ENSDARG00000004150
11	ENSDARG00000087939	6	ENSDARG00000092154
22	ENSDARG00000078169	6	ENSDARG00000079540 ENSDARG00000039182
11	ENSDARG00000016773	6	ENSDARG00000060316
22	ENSDARG00000025340	6	ENSDARG00000052875
22	ENSDARG00000062997	6	ENSDARG00000077421 ENSDARG00000059931
11	ENSDARG00000018174	6	ENSDARG00000017294
11	ENSDARG00000027065	6	ENSDARG00000091061
11	ENSDARG00000055373	6	ENSDARG00000011163
11	ENSDARG00000005141	6	ENSDARG00000027963
11	ENSDARG00000004871	6	ENSDARG00000060235
9	ENSDARG00000069500	6	ENSDARG00000071217
1	ENSDARG00000040246	9	ENSDARG00000077553
9	ENSDARG00000063695	1	ENSDARG00000074381
9	ENSDARG00000031413	6	ENSDARG00000023878
9	ENSDARG00000077192	6	ENSDARG00000044528
9	ENSDARG00000088472 ENSDARG00000079069	6	ENSDARG00000016311
9	ENSDARG00000010317	1	ENSDARG00000069756 ENSDARG00000074302
23	ENSDARG00000043059	6	ENSDARG00000070721
6	ENSDARG00000073850	23	ENSDARG00000093701
6	ENSDARG00000026109	23	ENSDARG00000026907
9	ENSDARG00000059276	23	ENSDARG00000070338
9	ENSDARG00000063646	6	ENSDARG00000006639
9	ENSDARG00000017775	6	ENSDARG00000009447
3	ENSDARG00000000567	12	ENSDARG00000035910
3	ENSDARG00000010680	12	ENSDARG00000089997
3	ENSDARG00000060072	12	ENSDARG00000063283
3	ENSDARG00000070371	12	ENSDARG00000031770
3	ENSDARG00000011956	12	ENSDARG00000071560
3	ENSDARG00000037917	12	ENSDARG00000012824
23	ENSDARG00000018404 ENSDARG00000058332	6	ENSDARG00000028618
8	ENSDARG00000008329	22	ENSDARG00000071637
8	ENSDARG00000043701	22	ENSDARG00000043180
9	ENSDARG00000069485	1	ENSDARG00000052624
13	ENSDARG00000056209	12	ENSDARG00000071445
13	ENSDARG00000077293	12	ENSDARG00000078696
13	ENSDARG00000077948	12	ENSDARG00000077749
13	ENSDARG00000030967	12	ENSDARG00000060680
13	ENSDARG00000086269	12	ENSDARG00000060678
13	ENSDARG00000056206	12	ENSDARG00000071395
11	ENSDARG00000031463	23	ENSDARG00000076730
11	ENSDARG00000062171	23	ENSDARG00000061852
11	ENSDARG00000077095	23	ENSDARG00000063594
22	ENSDARG00000059360	6	ENSDARG00000025397
1	ENSDARG00000076833	6	ENSDARG00000013144
9	ENSDARG00000000002	6	ENSDARG00000030975
18	ENSDARG00000041569 ENSDARG00000041595	25	ENSDARG00000011636
25	ENSDARG00000012987	13	ENSDARG00000005161
25	ENSDARG00000006600	13	ENSDARG00000011408
25	ENSDARG00000074560	18	ENSDARG00000044577
25	ENSDARG00000051730	7	ENSDARG00000008100
15	ENSDARG00000073872	21	ENSDARG00000044513
15	ENSDARG00000030604	21	ENSDARG00000069498
11	ENSDARG00000060675	13	ENSDARG00000068710
11	ENSDARG00000077608	13	ENSDARG00000078448
12	ENSDARG00000061778	17	ENSDARG00000023318
12	ENSDARG00000071298	17	ENSDARG00000071091
11	ENSDARG00000006275	13	ENSDARG00000004702
3	ENSDARG00000056394	12	ENSDARG00000009217
3	ENSDARG00000086459 ENSDARG00000076679	12	ENSDARG00000090142
1	ENSDARG00000078474	3	ENSDARG00000075292
1	ENSDARG00000024740	3	ENSDARG00000037921
1	ENSDARG00000090320	3	ENSDARG00000052664
3	ENSDARG00000041294	12	ENSDARG00000056374
3	ENSDARG00000078186	12	ENSDARG00000078132
1	ENSDARG00000062055	14	ENSDARG00000068582
1	ENSDARG00000019986	14	ENSDARG00000068264
14	ENSDARG00000060018	21	ENSDARG00000078202
14	ENSDARG00000030224	21	ENSDARG00000053404
10	ENSDARG00000043961	14	ENSDARG00000061909
10	ENSDARG00000089289 ENSDARG00000091924 ENSDARG00000093215	14	ENSDARG00000071904 ENSDARG00000089593 ENSDARG00000088724 ENSDARG00000088669 ENSDARG00000037691 ENSDARG00000087586 ENSDARG00000089297 ENSDARG00000088752 ENSDARG00000091043 ENSDARG00000086231 ENSDARG00000089874 ENSDARG00000090748 ENSDARG00000087724 ENSDARG00000090348 ENSDARG00000087121 ENSDARG00000071905 ENSDARG00000087974
3	ENSDARG00000063583	12	ENSDARG00000077177
3	ENSDARG00000074531	12	ENSDARG00000078142
3	ENSDARG00000032619	12	ENSDARG00000021372
12	ENSDARG00000009624	16	ENSDARG00000040816
3	ENSDARG00000013460	12	ENSDARG00000059139
3	ENSDARG00000039453	12	ENSDARG00000071877
3	ENSDARG00000020235	6	ENSDARG00000041718
3	ENSDARG00000076847	6	ENSDARG00000078036
3	ENSDARG00000010906	12	ENSDARG00000057484
3	ENSDARG00000088182	12	ENSDARG00000071388 ENSDARG00000086292
3	ENSDARG00000038260	6	ENSDARG00000070148
3	ENSDARG00000079802	6	ENSDARG00000036567
3	ENSDARG00000059545	12	ENSDARG00000088290
13	ENSDARG00000030441	12	ENSDARG00000034201
13	ENSDARG00000033320	12	ENSDARG00000042794
13	ENSDARG00000039363	12	ENSDARG00000087473 ENSDARG00000008312
20	ENSDARG00000087688	17	ENSDARG00000043799
20	ENSDARG00000000161	17	ENSDARG00000054973
20	ENSDARG00000067927	17	ENSDARG00000061405
11	ENSDARG00000070165	20	ENSDARG00000001807
25	ENSDARG00000038288	18	ENSDARG00000068629
Zv9_NA447	ENSDARG00000076684	Zv9_NA774	ENSDARG00000074142
25	ENSDARG00000070331 ENSDARG00000058556	7	ENSDARG00000089847
24	ENSDARG00000074480	21	ENSDARG00000073707
25	ENSDARG00000062199	18	ENSDARG00000062020
5	ENSDARG00000026048	21	ENSDARG00000057918
5	ENSDARG00000035508	21	ENSDARG00000019013
8	ENSDARG00000043593	21	ENSDARG00000015971
8	ENSDARG00000054186	5	ENSDARG00000055229
8	ENSDARG00000063292	22	ENSDARG00000040938 ENSDARG00000076614 ENSDARG00000054418 ENSDARG00000054827
11	ENSDARG00000070666 ENSDARG00000017274	8	ENSDARG00000002193
11	ENSDARG00000060954	8	ENSDARG00000076747
13	ENSDARG00000073716	14	ENSDARG00000074358
13	ENSDARG00000056753	7	ENSDARG00000019743
1	ENSDARG00000079277	23	ENSDARG00000077799
13	ENSDARG00000094510	14	ENSDARG00000088248
13	ENSDARG00000093515	14	ENSDARG00000026137
13	ENSDARG00000039569	14	ENSDARG00000020417
2	ENSDARG00000053326	22	ENSDARG00000010002
2	ENSDARG00000019588	22	ENSDARG00000021805
2	ENSDARG00000002231	22	ENSDARG00000028896
2	ENSDARG00000078665 ENSDARG00000090727 ENSDARG00000086155	22	ENSDARG00000071375
2	ENSDARG00000069043	22	ENSDARG00000071377
2	ENSDARG00000067820	22	ENSDARG00000005783
2	ENSDARG00000074422	22	ENSDARG00000006192
11	ENSDARG00000077229	2	ENSDARG00000076265
11	ENSDARG00000076620	2	ENSDARG00000079719
25	ENSDARG00000009852	18	ENSDARG00000041348
25	ENSDARG00000092921	18	ENSDARG00000055377
25	ENSDARG00000025218	18	ENSDARG00000061635
18	ENSDARG00000032532	25	ENSDARG00000039880
19	ENSDARG00000079372	16	ENSDARG00000095048 ENSDARG00000078177 ENSDARG00000095772 ENSDARG00000092520 ENSDARG00000076981 ENSDARG00000095134 ENSDARG00000093279 ENSDARG00000041119
19	ENSDARG00000071150	16	ENSDARG00000055502
19	ENSDARG00000063417	16	ENSDARG00000062801
19	ENSDARG00000029501	16	ENSDARG00000015681
19	ENSDARG00000036816	16	ENSDARG00000019658
19	ENSDARG00000078151	16	ENSDARG00000075764
2	ENSDARG00000006560	20	ENSDARG00000055374
24	ENSDARG00000040310	2	ENSDARG00000008784
24	ENSDARG00000040309	2	ENSDARG00000055177
24	ENSDARG00000014556	16	ENSDARG00000095830 ENSDARG00000057263 ENSDARG00000095936 ENSDARG00000091801
19	ENSDARG00000057586	16	ENSDARG00000079613
19	ENSDARG00000028431	16	ENSDARG00000060937
19	ENSDARG00000036090	16	ENSDARG00000031876
19	ENSDARG00000035954	16	ENSDARG00000069941
10	ENSDARG00000044251	5	ENSDARG00000033614
11	ENSDARG00000079161 ENSDARG00000086319	8	ENSDARG00000079822
11	ENSDARG00000018146	6	ENSDARG00000006207
11	ENSDARG00000070360	6	ENSDARG00000070404
8	ENSDARG00000074638	21	ENSDARG00000094738
8	ENSDARG00000078817	21	ENSDARG00000077906
9	ENSDARG00000058222	6	ENSDARG00000076872
9	ENSDARG00000041735	6	ENSDARG00000074248
11	ENSDARG00000055966	9	ENSDARG00000074802
9	ENSDARG00000058207	6	ENSDARG00000014875
1	ENSDARG00000061732	9	ENSDARG00000006301
1	ENSDARG00000026771	9	ENSDARG00000070028
9	ENSDARG00000061664	1	ENSDARG00000091513
9	ENSDARG00000089235	6	ENSDARG00000077580
9	ENSDARG00000040039	6	ENSDARG00000090156
9	ENSDARG00000003544	22	ENSDARG00000041609
10	ENSDARG00000004445	15	ENSDARG00000075227
10	ENSDARG00000017067	15	ENSDARG00000003973
20	ENSDARG00000041239	17	ENSDARG00000079220
20	ENSDARG00000031200	17	ENSDARG00000059083
20	ENSDARG00000043673	17	ENSDARG00000089545
20	ENSDARG00000059923	Zv9_NA92	ENSDARG00000087889
20	ENSDARG00000057352	Zv9_NA92	ENSDARG00000059052
20	ENSDARG00000027978	17	ENSDARG00000042796
20	ENSDARG00000031086	17	ENSDARG00000035650
13	ENSDARG00000035161	17	ENSDARG00000038235
13	ENSDARG00000033364	20	ENSDARG00000024143
2	ENSDARG00000054454 ENSDARG00000011600	15	ENSDARG00000010767
2	ENSDARG00000010192	15	ENSDARG00000028348
2	ENSDARG00000014674	15	ENSDARG00000032079
2	ENSDARG00000038574	15	ENSDARG00000017470
2	ENSDARG00000027966	15	ENSDARG00000076073
2	ENSDARG00000079352	6	ENSDARG00000056924
2	ENSDARG00000077201	6	ENSDARG00000044441
2	ENSDARG00000038258 ENSDARG00000093079	15	ENSDARG00000011463
2	ENSDARG00000008807	6	ENSDARG00000052129
2	ENSDARG00000039022	6	ENSDARG00000002210
11	ENSDARG00000090023	23	ENSDARG00000070353
11	ENSDARG00000046043	23	ENSDARG00000070352
11	ENSDARG00000079406	23	ENSDARG00000070351
6	ENSDARG00000055481	23	ENSDARG00000011298
11	ENSDARG00000054003	23	ENSDARG00000034117
23	ENSDARG00000076292	6	ENSDARG00000068397
6	ENSDARG00000010194	23	ENSDARG00000017439
5	ENSDARG00000059486	21	ENSDARG00000059978
10	ENSDARG00000044225	5	ENSDARG00000052851
10	ENSDARG00000053446	5	ENSDARG00000007720
1	ENSDARG00000056163	14	ENSDARG00000040463 ENSDARG00000079429
1	ENSDARG00000079074	14	ENSDARG00000087008 ENSDARG00000091264 ENSDARG00000089009 ENSDARG00000091472 ENSDARG00000090827
10	ENSDARG00000076856	15	ENSDARG00000074369
10	ENSDARG00000057035	15	ENSDARG00000079914
14	ENSDARG00000037174	7	ENSDARG00000076286 ENSDARG00000092908 ENSDARG00000043770 ENSDARG00000094779
1	ENSDARG00000078733	13	ENSDARG00000061195
1	ENSDARG00000058231	13	ENSDARG00000039399
1	ENSDARG00000053248	13	ENSDARG00000011862
1	ENSDARG00000005314	13	ENSDARG00000077021
1	ENSDARG00000069438	17	ENSDARG00000061773
1	ENSDARG00000060148	17	ENSDARG00000061758
1	ENSDARG00000012574	13	ENSDARG00000061525
1	ENSDARG00000069415	13	ENSDARG00000079011
13	ENSDARG00000021150	12	ENSDARG00000054181
13	ENSDARG00000059891	12	ENSDARG00000094512
4	ENSDARG00000087120	6	ENSDARG00000003697
21	ENSDARG00000069428	14	ENSDARG00000004926
14	ENSDARG00000025071	21	ENSDARG00000055999
13	ENSDARG00000039266	20	ENSDARG00000006395
13	ENSDARG00000029818	20	ENSDARG00000027734
20	ENSDARG00000073734	17	ENSDARG00000052928
20	ENSDARG00000037033	17	ENSDARG00000011434
20	ENSDARG00000009471	17	ENSDARG00000075707
20	ENSDARG00000069101	17	ENSDARG00000013669
13	ENSDARG00000063681	6	ENSDARG00000078440
13	ENSDARG00000069346 ENSDARG00000087911 ENSDARG00000088684	12	ENSDARG00000018742
13	ENSDARG00000089176	14	ENSDARG00000068586
11	ENSDARG00000089679	21	ENSDARG00000091187
11	ENSDARG00000036573	21	ENSDARG00000060695
14	ENSDARG00000060016	21	ENSDARG00000060705
9	ENSDARG00000040838	1	ENSDARG00000041592
1	ENSDARG00000016304	9	ENSDARG00000019293
3	ENSDARG00000067813	6	ENSDARG00000012338 ENSDARG00000086706
3	ENSDARG00000091140	6	ENSDARG00000088026
3	ENSDARG00000022531	6	ENSDARG00000033733
3	ENSDARG00000010433	12	ENSDARG00000068008
3	ENSDARG00000001804	12	ENSDARG00000057060
3	ENSDARG00000032724	12	ENSDARG00000060457
3	ENSDARG00000059594	12	ENSDARG00000060253 ENSDARG00000086645 ENSDARG00000059903
11	ENSDARG00000006601 ENSDARG00000089449	8	ENSDARG00000076923
11	ENSDARG00000061916	8	ENSDARG00000068575
11	ENSDARG00000044573	16	ENSDARG00000040158
11	ENSDARG00000071208	16	ENSDARG00000040159
9	ENSDARG00000002959	21	ENSDARG00000020132
24	ENSDARG00000031875	2	ENSDARG00000016699
24	ENSDARG00000045360	2	ENSDARG00000044923
24	ENSDARG00000045355	2	ENSDARG00000045359
24	ENSDARG00000058603	2	ENSDARG00000038826
24	ENSDARG00000045378	2	ENSDARG00000061292
24	ENSDARG00000077275	2	ENSDARG00000013293
18	ENSDARG00000027595	2	ENSDARG00000058354
18	ENSDARG00000025493	2	ENSDARG00000076223
2	ENSDARG00000012682	22	ENSDARG00000003952
2	ENSDARG00000093357	15	ENSDARG00000079581
24	ENSDARG00000055575	2	ENSDARG00000008450
1	ENSDARG00000053586	9	ENSDARG00000093420
1	ENSDARG00000073857	9	ENSDARG00000043821
15	ENSDARG00000061383	21	ENSDARG00000076448
10	ENSDARG00000007856	15	ENSDARG00000055578
15	ENSDARG00000055388	21	ENSDARG00000053831
15	ENSDARG00000034453	21	ENSDARG00000044362
15	ENSDARG00000057661	21	ENSDARG00000019702
18	ENSDARG00000013855	7	ENSDARG00000071173 ENSDARG00000055253 ENSDARG00000055424 ENSDARG00000013743 ENSDARG00000055313
18	ENSDARG00000016676	7	ENSDARG00000036058
12	ENSDARG00000073771	17	ENSDARG00000038237
12	ENSDARG00000040765	17	ENSDARG00000024873
12	ENSDARG00000010098	17	ENSDARG00000008192
12	ENSDARG00000089885	17	ENSDARG00000017773
13	ENSDARG00000020493	12	ENSDARG00000058421
20	ENSDARG00000025091	17	ENSDARG00000020944
20	ENSDARG00000043475	17	ENSDARG00000002353
10	ENSDARG00000090814	20	ENSDARG00000053097
11	ENSDARG00000015990	8	ENSDARG00000012519
21	ENSDARG00000074936	14	ENSDARG00000062397
14	ENSDARG00000067701	21	ENSDARG00000088913 ENSDARG00000093552
19	ENSDARG00000007943	16	ENSDARG00000054344
19	ENSDARG00000002748	16	ENSDARG00000000189
19	ENSDARG00000075592	16	ENSDARG00000046148
2	ENSDARG00000038716	7	ENSDARG00000018105
8	ENSDARG00000059227 ENSDARG00000095866	5	ENSDARG00000019357
8	ENSDARG00000058549 ENSDARG00000091253	5	ENSDARG00000009280
25	ENSDARG00000015709	7	ENSDARG00000035872
18	ENSDARG00000006025	7	ENSDARG00000069430
18	ENSDARG00000015015	7	ENSDARG00000056656
18	ENSDARG00000026070	7	ENSDARG00000019098
18	ENSDARG00000074442	7	ENSDARG00000088332
25	ENSDARG00000009563	7	ENSDARG00000052138
25	ENSDARG00000089892	7	ENSDARG00000087863
3	ENSDARG00000078222	12	ENSDARG00000077477
3	ENSDARG00000028583	12	ENSDARG00000045051
1	ENSDARG00000025074	3	ENSDARG00000038768
1	ENSDARG00000036272	3	ENSDARG00000070973
3	ENSDARG00000060265	6	ENSDARG00000052591
11	ENSDARG00000030791	3	ENSDARG00000018109
11	ENSDARG00000086821	3	ENSDARG00000053965
2	ENSDARG00000003944	22	ENSDARG00000060884
2	ENSDARG00000039142	20	ENSDARG00000019062
2	ENSDARG00000003025	20	ENSDARG00000012071
11	ENSDARG00000079740	2	ENSDARG00000031372
2	ENSDARG00000042049	22	ENSDARG00000013351
2	ENSDARG00000089348	22	ENSDARG00000071325
2	ENSDARG00000052496	22	ENSDARG00000062049
2	ENSDARG00000074274	22	ENSDARG00000026183
2	ENSDARG00000076836	22	ENSDARG00000068478
11	ENSDARG00000074647	2	ENSDARG00000005364
11	ENSDARG00000028552	2	ENSDARG00000010144
11	ENSDARG00000031907	2	ENSDARG00000019362
11	ENSDARG00000026882	2	ENSDARG00000007818
3	ENSDARG00000088172 ENSDARG00000071105	Zv9_NA735	ENSDARG00000070622 ENSDARG00000091311
24	ENSDARG00000074106 ENSDARG00000069620 ENSDARG00000069622 ENSDARG00000095381 ENSDARG00000092031 ENSDARG00000069626 ENSDARG00000069625	3	ENSDARG00000007787 ENSDARG00000087751 ENSDARG00000056798 ENSDARG00000039257 ENSDARG00000088829 ENSDARG00000079170 ENSDARG00000004109
8	ENSDARG00000053133	22	ENSDARG00000038489
11	ENSDARG00000070171	23	ENSDARG00000086098
11	ENSDARG00000044803	23	ENSDARG00000044982
11	ENSDARG00000087745	23	ENSDARG00000075147
25	ENSDARG00000079716	7	ENSDARG00000059812
25	ENSDARG00000003216	7	ENSDARG00000053625
25	ENSDARG00000031768	7	ENSDARG00000001910
25	ENSDARG00000088383 ENSDARG00000017906	18	ENSDARG00000018119
18	ENSDARG00000089486	25	ENSDARG00000091510 ENSDARG00000062508
20	ENSDARG00000042080	14	ENSDARG00000087994
10	ENSDARG00000043663	20	ENSDARG00000014830
25	ENSDARG00000038363	7	ENSDARG00000035820
25	ENSDARG00000087126	7	ENSDARG00000090275
5	ENSDARG00000009121	14	ENSDARG00000037292
5	ENSDARG00000012219	14	ENSDARG00000037291
10	ENSDARG00000014793	14	ENSDARG00000005620
18	ENSDARG00000073944	7	ENSDARG00000073681
5	ENSDARG00000059886	15	ENSDARG00000078578
15	ENSDARG00000003963	21	ENSDARG00000038964
15	ENSDARG00000045628	21	ENSDARG00000010977
15	ENSDARG00000087176	21	ENSDARG00000086169
25	ENSDARG00000007975	7	ENSDARG00000015551
25	ENSDARG00000046150	7	ENSDARG00000076701
25	ENSDARG00000051861	7	ENSDARG00000079438
25	ENSDARG00000063568	7	ENSDARG00000078060
18	ENSDARG00000062893	7	ENSDARG00000035819
10	ENSDARG00000052658	8	ENSDARG00000011122
8	ENSDARG00000029439	21	ENSDARG00000005122
8	ENSDARG00000042452	21	ENSDARG00000044752
8	ENSDARG00000038300	10	ENSDARG00000054036
10	ENSDARG00000046010	8	ENSDARG00000036593
10	ENSDARG00000004154	8	ENSDARG00000011515
10	ENSDARG00000060847	8	ENSDARG00000077244
8	ENSDARG00000044935	5	ENSDARG00000018351
12	ENSDARG00000060257	17	ENSDARG00000063190
12	ENSDARG00000075712	17	ENSDARG00000044062
11	ENSDARG00000018971	2	ENSDARG00000004396
2	ENSDARG00000040306	6	ENSDARG00000075159
2	ENSDARG00000029925	6	ENSDARG00000009677
25	ENSDARG00000018159	16	ENSDARG00000057736
25	ENSDARG00000017665	16	ENSDARG00000070832
19	ENSDARG00000076406	16	ENSDARG00000005085
9	ENSDARG00000091023 ENSDARG00000077322	6	ENSDARG00000059582
9	ENSDARG00000063352	6	ENSDARG00000070995
2	ENSDARG00000067815	22	ENSDARG00000061970
8	ENSDARG00000015164	2	ENSDARG00000011373
24	ENSDARG00000058178	10	ENSDARG00000055066
20	ENSDARG00000070052	17	ENSDARG00000089954
20	ENSDARG00000070584 ENSDARG00000077625	17	ENSDARG00000075993
20	ENSDARG00000059233	17	ENSDARG00000040261
9	ENSDARG00000056410	5	ENSDARG00000038956
9	ENSDARG00000089326	5	ENSDARG00000093708
9	ENSDARG00000018121	20	ENSDARG00000069370
3	ENSDARG00000025615	12	ENSDARG00000029308
3	ENSDARG00000030616	12	ENSDARG00000076533
3	ENSDARG00000004189	12	ENSDARG00000054442
3	ENSDARG00000013057	12	ENSDARG00000054030
3	ENSDARG00000010630	12	ENSDARG00000026513
3	ENSDARG00000056027	12	ENSDARG00000054025
8	ENSDARG00000075758	6	ENSDARG00000013078
25	ENSDARG00000075803	4	ENSDARG00000073881
25	ENSDARG00000045611	4	ENSDARG00000039185
25	ENSDARG00000030621	4	ENSDARG00000038384
18	ENSDARG00000095496	4	ENSDARG00000045707
25	ENSDARG00000014085	4	ENSDARG00000030694
25	ENSDARG00000051746	4	ENSDARG00000015623
25	ENSDARG00000089153	4	ENSDARG00000058244 ENSDARG00000093311 ENSDARG00000045617
25	ENSDARG00000023886	4	ENSDARG00000026855
25	ENSDARG00000045811	4	ENSDARG00000045483
25	ENSDARG00000034497	4	ENSDARG00000045801
25	ENSDARG00000009941	4	ENSDARG00000076014 ENSDARG00000031930
25	ENSDARG00000078992	4	ENSDARG00000039392
20	ENSDARG00000030832	17	ENSDARG00000020581
20	ENSDARG00000043466	17	ENSDARG00000052898
8	ENSDARG00000087187 ENSDARG00000089238	22	ENSDARG00000027618
8	ENSDARG00000012534	22	ENSDARG00000058440
11	ENSDARG00000033376	6	ENSDARG00000040707
5	ENSDARG00000004455	15	ENSDARG00000024139
19	ENSDARG00000063014	16	ENSDARG00000057652
24	ENSDARG00000011640	3	ENSDARG00000037941
19	ENSDARG00000011740	16	ENSDARG00000012505
19	ENSDARG00000058578	16	ENSDARG00000004211
3	ENSDARG00000069734 ENSDARG00000089087 ENSDARG00000090689 ENSDARG00000089963 ENSDARG00000087390	12	ENSDARG00000045143 ENSDARG00000038147
3	ENSDARG00000069735 ENSDARG00000079305 ENSDARG00000088330 ENSDARG00000089475 ENSDARG00000089124 ENSDARG00000079078	12	ENSDARG00000045142
20	ENSDARG00000007582	16	ENSDARG00000005371
25	ENSDARG00000067796	7	ENSDARG00000086455 ENSDARG00000029063
25	ENSDARG00000013907	7	ENSDARG00000076449
7	ENSDARG00000003553	16	ENSDARG00000079894
7	ENSDARG00000075158	16	ENSDARG00000087934 ENSDARG00000088726
18	ENSDARG00000016337	7	ENSDARG00000036139
18	ENSDARG00000031763	7	ENSDARG00000053209
1	ENSDARG00000027497	3	ENSDARG00000088789
1	ENSDARG00000074378	3	ENSDARG00000088371
4	ENSDARG00000087206	14	ENSDARG00000041754
25	ENSDARG00000037353	4	ENSDARG00000045873
2	ENSDARG00000090086 ENSDARG00000023324	22	ENSDARG00000041878
11	ENSDARG00000008727	2	ENSDARG00000069056
8	ENSDARG00000043185	2	ENSDARG00000031709
5	ENSDARG00000004232	15	ENSDARG00000002336
15	ENSDARG00000013804	5	ENSDARG00000035329
20	ENSDARG00000093659	17	ENSDARG00000053481
20	ENSDARG00000068428 ENSDARG00000031683	17	ENSDARG00000040135
20	ENSDARG00000031506	17	ENSDARG00000038957
11	ENSDARG00000039386	23	ENSDARG00000075990
11	ENSDARG00000055552	23	ENSDARG00000095919 ENSDARG00000010515
11	ENSDARG00000062222	23	ENSDARG00000062129
1	ENSDARG00000014790 ENSDARG00000092127	23	ENSDARG00000074572
1	ENSDARG00000016818 ENSDARG00000079361	23	ENSDARG00000043037
1	ENSDARG00000010655	23	ENSDARG00000076011
5	ENSDARG00000009169	21	ENSDARG00000012953
1	ENSDARG00000037378 ENSDARG00000090822 ENSDARG00000088147 ENSDARG00000086859 ENSDARG00000086340 ENSDARG00000090118	14	ENSDARG00000040190
1	ENSDARG00000034896	14	ENSDARG00000019579
1	ENSDARG00000061143	14	ENSDARG00000073999
1	ENSDARG00000034007	14	ENSDARG00000039966
1	ENSDARG00000038056	14	ENSDARG00000039964
1	ENSDARG00000091660	14	ENSDARG00000039963
19	ENSDARG00000007136	15	ENSDARG00000019160
19	ENSDARG00000016667	15	ENSDARG00000018967
21	ENSDARG00000037008	14	ENSDARG00000025912
25	ENSDARG00000079917 ENSDARG00000094325	7	ENSDARG00000003193
25	ENSDARG00000070524 ENSDARG00000070530	7	ENSDARG00000005651
13	ENSDARG00000074597	12	ENSDARG00000077207
13	ENSDARG00000076595	12	ENSDARG00000088143
13	ENSDARG00000056794	12	ENSDARG00000071409
1	ENSDARG00000029751	13	ENSDARG00000013245
1	ENSDARG00000027572	15	ENSDARG00000068967
17	ENSDARG00000086453	16	ENSDARG00000069830
17	ENSDARG00000086411	16	ENSDARG00000022415
20	ENSDARG00000028664	17	ENSDARG00000011127
20	ENSDARG00000053859	17	ENSDARG00000089691
20	ENSDARG00000074287	17	ENSDARG00000018976
20	ENSDARG00000062693	17	ENSDARG00000043746
25	ENSDARG00000058842	7	ENSDARG00000043246
25	ENSDARG00000046157	7	ENSDARG00000035756
25	ENSDARG00000045932 ENSDARG00000053117	7	ENSDARG00000008454
25	ENSDARG00000045929	7	ENSDARG00000059815
18	ENSDARG00000040274	25	ENSDARG00000018743
25	ENSDARG00000088119 ENSDARG00000013177	18	ENSDARG00000036237 ENSDARG00000067520
25	ENSDARG00000039949	7	ENSDARG00000087196
25	ENSDARG00000061421	7	ENSDARG00000077791
18	ENSDARG00000076548 ENSDARG00000012005	25	ENSDARG00000023214
25	ENSDARG00000005841 ENSDARG00000013752 ENSDARG00000029069 ENSDARG00000045592	7	ENSDARG00000029995 ENSDARG00000035958
25	ENSDARG00000030270	7	ENSDARG00000068457
25	ENSDARG00000033307	7	ENSDARG00000018643
24	ENSDARG00000069260	2	ENSDARG00000078329
19	ENSDARG00000059067	11	ENSDARG00000070787
19	ENSDARG00000062796	12	ENSDARG00000045129
3	ENSDARG00000017738	12	ENSDARG00000055652
1	ENSDARG00000017193	3	ENSDARG00000093937
1	ENSDARG00000043226	3	ENSDARG00000061836
8	ENSDARG00000074126	3	ENSDARG00000062757
3	ENSDARG00000043237 ENSDARG00000087188	6	ENSDARG00000094965
15	ENSDARG00000068657	16	ENSDARG00000070317 ENSDARG00000090707 ENSDARG00000014975 ENSDARG00000067617
9	ENSDARG00000094616	14	ENSDARG00000074285
18	ENSDARG00000040362	5	ENSDARG00000035137
18	ENSDARG00000020405	5	ENSDARG00000067605
15	ENSDARG00000040625	5	ENSDARG00000008912
10	ENSDARG00000011422	18	ENSDARG00000023797
5	ENSDARG00000035324	15	ENSDARG00000059303
19	ENSDARG00000070475	13	ENSDARG00000052856
19	ENSDARG00000035715	13	ENSDARG00000039034
21	ENSDARG00000079095	7	ENSDARG00000070100
21	ENSDARG00000001767	7	ENSDARG00000033909 ENSDARG00000088521
21	ENSDARG00000087753 ENSDARG00000061920	14	ENSDARG00000055752
21	ENSDARG00000078256	7	ENSDARG00000076472
14	ENSDARG00000094324	21	ENSDARG00000020811 ENSDARG00000089266
21	ENSDARG00000087666 ENSDARG00000025648	14	ENSDARG00000016058
14	ENSDARG00000015355	21	ENSDARG00000079373 ENSDARG00000087620
25	ENSDARG00000074322 ENSDARG00000092412 ENSDARG00000007053 ENSDARG00000086688 ENSDARG00000087569 ENSDARG00000086947	17	ENSDARG00000041960 ENSDARG00000087625
18	ENSDARG00000068219	21	ENSDARG00000088601
19	ENSDARG00000001710	16	ENSDARG00000037998
12	ENSDARG00000094504	17	ENSDARG00000030064
12	ENSDARG00000014907	17	ENSDARG00000032831
20	ENSDARG00000012467	17	ENSDARG00000023673
3	ENSDARG00000004322	12	ENSDARG00000076079
3	ENSDARG00000078149	12	ENSDARG00000077560
Zv9_NA276	ENSDARG00000074042	12	ENSDARG00000000068
1	ENSDARG00000004633	3	ENSDARG00000078953
11	ENSDARG00000002912	8	ENSDARG00000042717
11	ENSDARG00000057093	8	ENSDARG00000003098
11	ENSDARG00000077261	8	ENSDARG00000056111
15	ENSDARG00000069790	21	ENSDARG00000005172
15	ENSDARG00000006615	21	ENSDARG00000022295
3	ENSDARG00000027196	12	ENSDARG00000040513
2	ENSDARG00000079556	22	ENSDARG00000079876
2	ENSDARG00000014209	22	ENSDARG00000021432
2	ENSDARG00000013117	22	ENSDARG00000043055
2	ENSDARG00000012627	22	ENSDARG00000069708
2	ENSDARG00000090115	22	ENSDARG00000061665
25	ENSDARG00000089737 ENSDARG00000076930 ENSDARG00000089823 ENSDARG00000091446 ENSDARG00000070285 ENSDARG00000087543 ENSDARG00000089684	7	ENSDARG00000089437 ENSDARG00000090521
3	ENSDARG00000013552	12	ENSDARG00000030472
24	ENSDARG00000006331	6	ENSDARG00000011511
3	ENSDARG00000058987	6	ENSDARG00000013479
3	ENSDARG00000029419	6	ENSDARG00000054002
3	ENSDARG00000038059	6	ENSDARG00000014709
18	ENSDARG00000063361	4	ENSDARG00000063008
3	ENSDARG00000053254	12	ENSDARG00000002589
1	ENSDARG00000075904	3	ENSDARG00000005883
3	ENSDARG00000070780	2	ENSDARG00000069294
11	ENSDARG00000006923	3	ENSDARG00000037905
3	ENSDARG00000043002	21	ENSDARG00000045299
19	ENSDARG00000058685 ENSDARG00000036767	7	ENSDARG00000078731
8	ENSDARG00000076873	5	ENSDARG00000076268
3	ENSDARG00000006566	15	ENSDARG00000028793
25	ENSDARG00000075379 ENSDARG00000051775 ENSDARG00000051770 ENSDARG00000068928 ENSDARG00000090182 ENSDARG00000086304 ENSDARG00000070265 ENSDARG00000074937 ENSDARG00000051736 ENSDARG00000070280 ENSDARG00000051734 ENSDARG00000086591 ENSDARG00000051732 ENSDARG00000070286 ENSDARG00000086604	7	ENSDARG00000086233 ENSDARG00000094931 ENSDARG00000086552 ENSDARG00000076507 ENSDARG00000088291 ENSDARG00000087451 ENSDARG00000087235 ENSDARG00000091051 ENSDARG00000093071 ENSDARG00000086546 ENSDARG00000088686 ENSDARG00000075220 ENSDARG00000074260 ENSDARG00000091205
4	ENSDARG00000091276 ENSDARG00000093944 ENSDARG00000088847 ENSDARG00000095622 ENSDARG00000093296 ENSDARG00000086895 ENSDARG00000092994 ENSDARG00000086984 ENSDARG00000092436 ENSDARG00000074907 ENSDARG00000087628	22	ENSDARG00000086657 ENSDARG00000089174
11	ENSDARG00000028066	2	ENSDARG00000009372
11	ENSDARG00000027744	2	ENSDARG00000013576
19	ENSDARG00000013295	16	ENSDARG00000037861
2	ENSDARG00000076995	7	ENSDARG00000059871
2	ENSDARG00000008109	20	ENSDARG00000030053
25	ENSDARG00000090149	7	ENSDARG00000088420
25	ENSDARG00000091011 ENSDARG00000090941 ENSDARG00000087236 ENSDARG00000089044 ENSDARG00000087472	7	ENSDARG00000086666 ENSDARG00000091313 ENSDARG00000059748 ENSDARG00000086614
13	ENSDARG00000077845	2	ENSDARG00000038720 ENSDARG00000054313 ENSDARG00000039828
24	ENSDARG00000016897	2	ENSDARG00000029848
24	ENSDARG00000071596	2	ENSDARG00000068483
24	ENSDARG00000077151	2	ENSDARG00000074601
24	ENSDARG00000088466	2	ENSDARG00000038894
24	ENSDARG00000074504	2	ENSDARG00000061461
5	ENSDARG00000012649 ENSDARG00000086530	16	ENSDARG00000070428
19	ENSDARG00000031348	16	ENSDARG00000054946
19	ENSDARG00000035985	16	ENSDARG00000040186
19	ENSDARG00000070555	16	ENSDARG00000054941
19	ENSDARG00000070586	20	ENSDARG00000042934
17	ENSDARG00000078241	23	ENSDARG00000054844
20	ENSDARG00000042627	17	ENSDARG00000054537
20	ENSDARG00000039987	17	ENSDARG00000018773
20	ENSDARG00000042231 ENSDARG00000029290	17	ENSDARG00000044039
17	ENSDARG00000058561	23	ENSDARG00000019311
20	ENSDARG00000002656	17	ENSDARG00000029234
20	ENSDARG00000007179	17	ENSDARG00000058853
20	ENSDARG00000028086	17	ENSDARG00000044038
20	ENSDARG00000056125	17	ENSDARG00000088546
20	ENSDARG00000040719	17	ENSDARG00000087780
20	ENSDARG00000067725	17	ENSDARG00000077430
4	ENSDARG00000045909	17	ENSDARG00000094627
13	ENSDARG00000002026	17	ENSDARG00000044462
20	ENSDARG00000087474	17	ENSDARG00000038968
20	ENSDARG00000015907	16	ENSDARG00000060285 ENSDARG00000087892
23	ENSDARG00000075455	16	ENSDARG00000063311
8	ENSDARG00000025013	5	ENSDARG00000035178
8	ENSDARG00000060518 ENSDARG00000074659	5	ENSDARG00000067537
8	ENSDARG00000057231	5	ENSDARG00000033498
8	ENSDARG00000023443	10	ENSDARG00000063309
10	ENSDARG00000076644	5	ENSDARG00000062906
10	ENSDARG00000069726	2	ENSDARG00000068580
21	ENSDARG00000067801	22	ENSDARG00000024775
21	ENSDARG00000087622	22	ENSDARG00000042470
10	ENSDARG00000058949	8	ENSDARG00000035697
11	ENSDARG00000061656	23	ENSDARG00000058873
19	ENSDARG00000063144	16	ENSDARG00000062462
19	ENSDARG00000058557	16	ENSDARG00000037859
24	ENSDARG00000003313	3	ENSDARG00000057984
19	ENSDARG00000019842	16	ENSDARG00000007135
19	ENSDARG00000036457	16	ENSDARG00000046079
24	ENSDARG00000086129 ENSDARG00000088102	3	ENSDARG00000060539
24	ENSDARG00000014792	3	ENSDARG00000004597
24	ENSDARG00000021265	3	ENSDARG00000030157
3	ENSDARG00000075849	12	ENSDARG00000074229
3	ENSDARG00000059993	12	ENSDARG00000063435 ENSDARG00000063347
24	ENSDARG00000018461	3	ENSDARG00000031776 ENSDARG00000078342 ENSDARG00000076221 ENSDARG00000073936 ENSDARG00000077360 ENSDARG00000094210 ENSDARG00000079846 ENSDARG00000079938
3	ENSDARG00000059567	12	ENSDARG00000079791
15	ENSDARG00000010231	21	ENSDARG00000057032
15	ENSDARG00000016088	21	ENSDARG00000057027
5	ENSDARG00000008414	15	ENSDARG00000030782
19	ENSDARG00000086370	16	ENSDARG00000040295
19	ENSDARG00000036721	16	ENSDARG00000092112
19	ENSDARG00000063390	16	ENSDARG00000062831
19	ENSDARG00000018259	16	ENSDARG00000036815
15	ENSDARG00000041502	21	ENSDARG00000034895
19	ENSDARG00000058535 ENSDARG00000063088	16	ENSDARG00000079661 ENSDARG00000059890
19	ENSDARG00000020228	16	ENSDARG00000087519
19	ENSDARG00000071252	16	ENSDARG00000070170 ENSDARG00000060222
18	ENSDARG00000058857	7	ENSDARG00000088500 ENSDARG00000092703 ENSDARG00000018532
24	ENSDARG00000045444	2	ENSDARG00000038569
24	ENSDARG00000033660	2	ENSDARG00000023217
24	ENSDARG00000091238	2	ENSDARG00000010583
24	ENSDARG00000071865	2	ENSDARG00000027290
24	ENSDARG00000071863	2	ENSDARG00000053255 ENSDARG00000053232 ENSDARG00000022689
12	ENSDARG00000025241	2	ENSDARG00000060054
12	ENSDARG00000075251	2	ENSDARG00000074131
2	ENSDARG00000008548	12	ENSDARG00000026482
12	ENSDARG00000013207	2	ENSDARG00000016788
12	ENSDARG00000055075 ENSDARG00000038138	2	ENSDARG00000014651
2	ENSDARG00000088405	12	ENSDARG00000089871
2	ENSDARG00000055565	7	ENSDARG00000079906
2	ENSDARG00000038822	7	ENSDARG00000073928
2	ENSDARG00000075715	7	ENSDARG00000088437
24	ENSDARG00000010008	2	ENSDARG00000044501
24	ENSDARG00000029072	2	ENSDARG00000038561
24	ENSDARG00000028000	2	ENSDARG00000012801
24	ENSDARG00000062154	2	ENSDARG00000025513
14	ENSDARG00000075735	21	ENSDARG00000078865
21	ENSDARG00000031246	14	ENSDARG00000075121
10	ENSDARG00000092081	14	ENSDARG00000058875
21	ENSDARG00000008057	14	ENSDARG00000013979
21	ENSDARG00000042811	14	ENSDARG00000017542
14	ENSDARG00000025314	21	ENSDARG00000087882 ENSDARG00000030665
21	ENSDARG00000053673 ENSDARG00000079583	14	ENSDARG00000044334
10	ENSDARG00000006253	8	ENSDARG00000021288
10	ENSDARG00000090752	8	ENSDARG00000019130
10	ENSDARG00000005785	8	ENSDARG00000069279
25	ENSDARG00000020218	7	ENSDARG00000053049
25	ENSDARG00000074070	7	ENSDARG00000034043
25	ENSDARG00000031138	7	ENSDARG00000052947
25	ENSDARG00000075891	7	ENSDARG00000074319
18	ENSDARG00000057296	7	ENSDARG00000063376
18	ENSDARG00000010745	7	ENSDARG00000023921
11	ENSDARG00000060900	23	ENSDARG00000062231
19	ENSDARG00000035895	13	ENSDARG00000069739
19	ENSDARG00000061804	13	ENSDARG00000060340
19	ENSDARG00000092638	16	ENSDARG00000094911 ENSDARG00000078090
19	ENSDARG00000041660	16	ENSDARG00000037159
19	ENSDARG00000007186	16	ENSDARG00000022430
19	ENSDARG00000010290	16	ENSDARG00000044605
19	ENSDARG00000004355	16	ENSDARG00000044685
19	ENSDARG00000023210	16	ENSDARG00000094201
19	ENSDARG00000004169	16	ENSDARG00000033655
11	ENSDARG00000070467	23	ENSDARG00000089063
11	ENSDARG00000021539	23	ENSDARG00000037373
11	ENSDARG00000077215	23	ENSDARG00000074331
11	ENSDARG00000038199	23	ENSDARG00000091294
11	ENSDARG00000031049	23	ENSDARG00000056084
11	ENSDARG00000088630	23	ENSDARG00000074244
22	ENSDARG00000075768	23	ENSDARG00000095900
6	ENSDARG00000017354	23	ENSDARG00000022727
11	ENSDARG00000060725	23	ENSDARG00000059699
11	ENSDARG00000058256	23	ENSDARG00000087681
6	ENSDARG00000040031	23	ENSDARG00000004452
Zv9_NA651	ENSDARG00000089584	5	ENSDARG00000021137
10	ENSDARG00000015991	5	ENSDARG00000057395
10	ENSDARG00000069615	5	ENSDARG00000039929
10	ENSDARG00000075054	5	ENSDARG00000002816
5	ENSDARG00000007517 ENSDARG00000018108	21	ENSDARG00000073803
25	ENSDARG00000086187	7	ENSDARG00000035785
25	ENSDARG00000061399	7	ENSDARG00000011259
25	ENSDARG00000063314	7	ENSDARG00000060639
25	ENSDARG00000079374	7	ENSDARG00000077506
18	ENSDARG00000036337	7	ENSDARG00000078541
18	ENSDARG00000031756	7	ENSDARG00000057527
18	ENSDARG00000027423	7	ENSDARG00000034434
18	ENSDARG00000001414	7	ENSDARG00000073970
18	ENSDARG00000018726	7	ENSDARG00000068296
25	ENSDARG00000090540 ENSDARG00000060711	7	ENSDARG00000057427
21	ENSDARG00000079343	22	ENSDARG00000071862 ENSDARG00000093110
18	ENSDARG00000068144	7	ENSDARG00000077167
1	ENSDARG00000052895	7	ENSDARG00000010925
1	ENSDARG00000060236	7	ENSDARG00000088164
1	ENSDARG00000036774	7	ENSDARG00000009610
1	ENSDARG00000037576	14	ENSDARG00000090669
14	ENSDARG00000043032	16	ENSDARG00000040249
1	ENSDARG00000078898	7	ENSDARG00000060610
1	ENSDARG00000074867	7	ENSDARG00000001776
1	ENSDARG00000012903	23	ENSDARG00000036864
1	ENSDARG00000069701	7	ENSDARG00000089957
1	ENSDARG00000020857	7	ENSDARG00000078829
1	ENSDARG00000094543 ENSDARG00000079183	7	ENSDARG00000070168
12	ENSDARG00000056058 ENSDARG00000079171	17	ENSDARG00000003706
13	ENSDARG00000059850	12	ENSDARG00000075909
13	ENSDARG00000017254	12	ENSDARG00000045067
11	ENSDARG00000061640	13	ENSDARG00000075052
11	ENSDARG00000004632	13	ENSDARG00000038996
13	ENSDARG00000016412	20	ENSDARG00000090286 ENSDARG00000090850
1	ENSDARG00000025325	13	ENSDARG00000040085
13	ENSDARG00000076699	12	ENSDARG00000029291
12	ENSDARG00000038576	17	ENSDARG00000029107
12	ENSDARG00000070498	17	ENSDARG00000003998
12	ENSDARG00000005947	17	ENSDARG00000013926
12	ENSDARG00000017595	17	ENSDARG00000043334
12	ENSDARG00000077582	17	ENSDARG00000061736
12	ENSDARG00000014682	17	ENSDARG00000077979
12	ENSDARG00000042827	17	ENSDARG00000053571
12	ENSDARG00000042826	17	ENSDARG00000044098
12	ENSDARG00000023591	17	ENSDARG00000044096
12	ENSDARG00000079939	17	ENSDARG00000077805
12	ENSDARG00000004160	17	ENSDARG00000017569
12	ENSDARG00000091788	5	ENSDARG00000062631
13	ENSDARG00000061070	12	ENSDARG00000077844
12	ENSDARG00000071700 ENSDARG00000033537	17	ENSDARG00000071082
13	ENSDARG00000075265	12	ENSDARG00000039145
13	ENSDARG00000013623	12	ENSDARG00000089647
13	ENSDARG00000039429	12	ENSDARG00000018258 ENSDARG00000095947
13	ENSDARG00000092650 ENSDARG00000069529	12	ENSDARG00000086253
13	ENSDARG00000018492	12	ENSDARG00000067720
13	ENSDARG00000079840	12	ENSDARG00000060237
13	ENSDARG00000074059	12	ENSDARG00000086014 ENSDARG00000075408
13	ENSDARG00000074502	12	ENSDARG00000076477
13	ENSDARG00000007409	12	ENSDARG00000052842
13	ENSDARG00000077383	12	ENSDARG00000002632
2	ENSDARG00000054202 ENSDARG00000094681 ENSDARG00000068221 ENSDARG00000068220	6	ENSDARG00000070813
13	ENSDARG00000069374	12	ENSDARG00000015144
12	ENSDARG00000091535	17	ENSDARG00000087749
12	ENSDARG00000044161	17	ENSDARG00000074583
12	ENSDARG00000029768	17	ENSDARG00000044144
13	ENSDARG00000022098	12	ENSDARG00000053929
13	ENSDARG00000019728	12	ENSDARG00000045097
13	ENSDARG00000076135	12	ENSDARG00000073711
13	ENSDARG00000034423	12	ENSDARG00000076081
13	ENSDARG00000008816	12	ENSDARG00000002414
13	ENSDARG00000095378	12	ENSDARG00000073891
21	ENSDARG00000054658	14	ENSDARG00000028824
21	ENSDARG00000060200	14	ENSDARG00000021521
14	ENSDARG00000056691	21	ENSDARG00000060495 ENSDARG00000074474
14	ENSDARG00000056680	21	ENSDARG00000089134
14	ENSDARG00000078259	21	ENSDARG00000078063
10	ENSDARG00000088831	21	ENSDARG00000042760
10	ENSDARG00000017230	14	ENSDARG00000028543
10	ENSDARG00000043962	14	ENSDARG00000088048 ENSDARG00000037677
10	ENSDARG00000034808	14	ENSDARG00000022109
14	ENSDARG00000036215	21	ENSDARG00000055955
21	ENSDARG00000011171	14	ENSDARG00000037122
21	ENSDARG00000058736	14	ENSDARG00000075058
14	ENSDARG00000041173	21	ENSDARG00000011317
21	ENSDARG00000054542	14	ENSDARG00000033727
21	ENSDARG00000032373	14	ENSDARG00000002609
14	ENSDARG00000016116	21	ENSDARG00000069196
21	ENSDARG00000089914	14	ENSDARG00000025535
14	ENSDARG00000009087	21	ENSDARG00000036628
14	ENSDARG00000077606	21	ENSDARG00000063359
21	ENSDARG00000056453	14	ENSDARG00000006518 ENSDARG00000087755 ENSDARG00000089162
14	ENSDARG00000088124	21	ENSDARG00000054510
14	ENSDARG00000061940	21	ENSDARG00000001906
10	ENSDARG00000075600	5	ENSDARG00000076735
10	ENSDARG00000044246	5	ENSDARG00000067713
10	ENSDARG00000057995	5	ENSDARG00000076040
10	ENSDARG00000057992	5	ENSDARG00000052846
8	ENSDARG00000074087	21	ENSDARG00000079031
8	ENSDARG00000042172	21	ENSDARG00000057121
8	ENSDARG00000059236	5	ENSDARG00000035415
5	ENSDARG00000094764	21	ENSDARG00000044694
5	ENSDARG00000059418 ENSDARG00000059414	21	ENSDARG00000002020
5	ENSDARG00000042909 ENSDARG00000042903	21	ENSDARG00000039863
10	ENSDARG00000061052	5	ENSDARG00000075378 ENSDARG00000093281
10	ENSDARG00000043148	5	ENSDARG00000026218
5	ENSDARG00000034710	21	ENSDARG00000017312
5	ENSDARG00000045955	21	ENSDARG00000016570
2	ENSDARG00000055843 ENSDARG00000014522	12	ENSDARG00000091395
10	ENSDARG00000055279	18	ENSDARG00000040547
10	ENSDARG00000055433	15	ENSDARG00000015823
15	ENSDARG00000086037	21	ENSDARG00000061794
15	ENSDARG00000033845	21	ENSDARG00000069467
5	ENSDARG00000061101	15	ENSDARG00000079931
15	ENSDARG00000033544	5	ENSDARG00000029124
5	ENSDARG00000007709	15	ENSDARG00000058252
18	ENSDARG00000061173	21	ENSDARG00000044655
18	ENSDARG00000091232 ENSDARG00000090866 ENSDARG00000086248 ENSDARG00000090635 ENSDARG00000088484 ENSDARG00000089060	10	ENSDARG00000002666
18	ENSDARG00000054632	16	ENSDARG00000040080
10	ENSDARG00000075806	18	ENSDARG00000086919 ENSDARG00000060939
5	ENSDARG00000077945	15	ENSDARG00000056934
10	ENSDARG00000005645	15	ENSDARG00000069522 ENSDARG00000042646
10	ENSDARG00000077039	15	ENSDARG00000076639
10	ENSDARG00000068992	15	ENSDARG00000037403 ENSDARG00000012381
5	ENSDARG00000061243	15	ENSDARG00000077399
15	ENSDARG00000079378	5	ENSDARG00000061093
15	ENSDARG00000074526	21	ENSDARG00000007184
5	ENSDARG00000011091	15	ENSDARG00000056926
5	ENSDARG00000055722 ENSDARG00000027620	15	ENSDARG00000041715
15	ENSDARG00000091760	Zv9_NA894	ENSDARG00000091642
18	ENSDARG00000067730	21	ENSDARG00000056625
5	ENSDARG00000015292	21	ENSDARG00000069527
5	ENSDARG00000067889	23	ENSDARG00000054218
10	ENSDARG00000039215	7	ENSDARG00000011545
10	ENSDARG00000069336	7	ENSDARG00000069461
10	ENSDARG00000088755 ENSDARG00000039216	7	ENSDARG00000015161
5	ENSDARG00000030887	7	ENSDARG00000036305
5	ENSDARG00000035557	7	ENSDARG00000052082
5	ENSDARG00000016519	7	ENSDARG00000035781
5	ENSDARG00000093078	7	ENSDARG00000091614 ENSDARG00000069432
5	ENSDARG00000095538	7	ENSDARG00000056741
5	ENSDARG00000003032	7	ENSDARG00000092115
5	ENSDARG00000035562	7	ENSDARG00000040265
5	ENSDARG00000035215	7	ENSDARG00000075140 ENSDARG00000036430
10	ENSDARG00000056929	7	ENSDARG00000088087
10	ENSDARG00000056920	7	ENSDARG00000069388
3	ENSDARG00000038190	12	ENSDARG00000010953
3	ENSDARG00000088072	6	ENSDARG00000060632
15	ENSDARG00000028259 ENSDARG00000074791	21	ENSDARG00000029381
1	ENSDARG00000015803	3	ENSDARG00000052818
24	ENSDARG00000059822	3	ENSDARG00000062618
2	ENSDARG00000087421	6	ENSDARG00000074580 ENSDARG00000074242
2	ENSDARG00000027986	6	ENSDARG00000011973
2	ENSDARG00000001447	6	ENSDARG00000041072
3	ENSDARG00000069940	20	ENSDARG00000059933
8	ENSDARG00000043079	Zv9_NA566	ENSDARG00000090040
11	ENSDARG00000008034	8	ENSDARG00000042151
11	ENSDARG00000056805	8	ENSDARG00000059960
11	ENSDARG00000087247	23	ENSDARG00000062134
11	ENSDARG00000091126	23	ENSDARG00000012409
18	ENSDARG00000009482	7	ENSDARG00000054196
18	ENSDARG00000091655 ENSDARG00000016717	7	ENSDARG00000042096
25	ENSDARG00000076520	18	ENSDARG00000015890
11	ENSDARG00000005699	23	ENSDARG00000044325
18	ENSDARG00000041062	7	ENSDARG00000036344
18	ENSDARG00000058546	7	ENSDARG00000035796 ENSDARG00000024371 ENSDARG00000068137 ENSDARG00000092450
10	ENSDARG00000014430	15	ENSDARG00000015968
10	ENSDARG00000056427	15	ENSDARG00000020946
10	ENSDARG00000026709	18	ENSDARG00000040396
15	ENSDARG00000071658	5	ENSDARG00000067626
5	ENSDARG00000067678	7	ENSDARG00000036463
10	ENSDARG00000078691	7	ENSDARG00000094507 ENSDARG00000075647
10	ENSDARG00000056913	7	ENSDARG00000052057
3	ENSDARG00000002967	12	ENSDARG00000092546
1	ENSDARG00000079873	3	ENSDARG00000059690
1	ENSDARG00000089090	3	ENSDARG00000087446
1	ENSDARG00000062854	3	ENSDARG00000078866
1	ENSDARG00000078057 ENSDARG00000077708	3	ENSDARG00000074842
1	ENSDARG00000074372	3	ENSDARG00000078141
1	ENSDARG00000017834	3	ENSDARG00000052694
1	ENSDARG00000037760	3	ENSDARG00000020961
3	ENSDARG00000087330	12	ENSDARG00000063555
3	ENSDARG00000074899	12	ENSDARG00000079261
3	ENSDARG00000026875	12	ENSDARG00000074564
3	ENSDARG00000011665	12	ENSDARG00000034470
3	ENSDARG00000070570	12	ENSDARG00000076439
3	ENSDARG00000074466	12	ENSDARG00000006944
3	ENSDARG00000020574	12	ENSDARG00000035458
3	ENSDARG00000076867	12	ENSDARG00000076704 ENSDARG00000088307
3	ENSDARG00000014123	12	ENSDARG00000031048
1	ENSDARG00000070543	3	ENSDARG00000034493
1	ENSDARG00000012458	3	ENSDARG00000055383
3	ENSDARG00000078452	22	ENSDARG00000055101
3	ENSDARG00000077290	12	ENSDARG00000010556
3	ENSDARG00000076960	12	ENSDARG00000074160
24	ENSDARG00000018285	3	ENSDARG00000062304
3	ENSDARG00000025436	12	ENSDARG00000045160
8	ENSDARG00000058666	22	ENSDARG00000030250
8	ENSDARG00000058716	22	ENSDARG00000021177
8	ENSDARG00000043569	22	ENSDARG00000044241
23	ENSDARG00000063282	6	ENSDARG00000079491
23	ENSDARG00000091458	6	ENSDARG00000002241
11	ENSDARG00000055300	8	ENSDARG00000056268
24	ENSDARG00000026165	2	ENSDARG00000009014
24	ENSDARG00000071493	2	ENSDARG00000039174
24	ENSDARG00000077605	2	ENSDARG00000069022 ENSDARG00000076183
24	ENSDARG00000034321	2	ENSDARG00000001913
2	ENSDARG00000068920	6	ENSDARG00000052254
2	ENSDARG00000062113	6	ENSDARG00000044146
8	ENSDARG00000057419	2	ENSDARG00000017398
8	ENSDARG00000042145	2	ENSDARG00000002330
8	ENSDARG00000054420 ENSDARG00000094752	2	ENSDARG00000007480
11	ENSDARG00000070056	8	ENSDARG00000075694
8	ENSDARG00000056774	22	ENSDARG00000006079
22	ENSDARG00000023236	17	ENSDARG00000024167
20	ENSDARG00000005463	17	ENSDARG00000053896
20	ENSDARG00000005629	17	ENSDARG00000055151
8	ENSDARG00000062449	2	ENSDARG00000029671
2	ENSDARG00000093342	22	ENSDARG00000071458
8	ENSDARG00000062346	2	ENSDARG00000095614
2	ENSDARG00000069054	6	ENSDARG00000017339
8	ENSDARG00000014670	2	ENSDARG00000078299
2	ENSDARG00000023053	20	ENSDARG00000042055
2	ENSDARG00000068021	20	ENSDARG00000010905
1	ENSDARG00000037679	9	ENSDARG00000024478
9	ENSDARG00000040898	1	ENSDARG00000040543
12	ENSDARG00000005001	17	ENSDARG00000056057
14	ENSDARG00000061845	6	ENSDARG00000063257
13	ENSDARG00000006128	6	ENSDARG00000058892
13	ENSDARG00000028228	17	ENSDARG00000074455
20	ENSDARG00000004735	17	ENSDARG00000015206
20	ENSDARG00000016464	17	ENSDARG00000058760
20	ENSDARG00000020123	17	ENSDARG00000032426
20	ENSDARG00000006812	16	ENSDARG00000062310
13	ENSDARG00000009136	22	ENSDARG00000054858
13	ENSDARG00000091699	22	ENSDARG00000090014 ENSDARG00000034211 ENSDARG00000055592
19	ENSDARG00000089983	7	ENSDARG00000088167
19	ENSDARG00000071250	16	ENSDARG00000076861
19	ENSDARG00000062352	16	ENSDARG00000077103
19	ENSDARG00000058800	16	ENSDARG00000052954
19	ENSDARG00000040380	16	ENSDARG00000075819
19	ENSDARG00000057913	16	ENSDARG00000056105
19	ENSDARG00000056847	16	ENSDARG00000005867
19	ENSDARG00000027192	16	ENSDARG00000076615
19	ENSDARG00000062954	16	ENSDARG00000059870
19	ENSDARG00000036109	16	ENSDARG00000025500
19	ENSDARG00000012060	16	ENSDARG00000077641
19	ENSDARG00000058649	16	ENSDARG00000012367
19	ENSDARG00000030326	16	ENSDARG00000018787
19	ENSDARG00000014675	16	ENSDARG00000032485
19	ENSDARG00000071015	16	ENSDARG00000011824
19	ENSDARG00000058678	16	ENSDARG00000007086
19	ENSDARG00000074910	16	ENSDARG00000089103
19	ENSDARG00000031751	16	ENSDARG00000018750
19	ENSDARG00000057234	16	ENSDARG00000070430
19	ENSDARG00000063682	16	ENSDARG00000061904
2	ENSDARG00000045137	22	ENSDARG00000060458
2	ENSDARG00000027740	7	ENSDARG00000004015
2	ENSDARG00000061196	7	ENSDARG00000091550
2	ENSDARG00000061249	7	ENSDARG00000076821
2	ENSDARG00000025326	7	ENSDARG00000014433
24	ENSDARG00000037415	2	ENSDARG00000014280
24	ENSDARG00000002255	2	ENSDARG00000019917
24	ENSDARG00000029710	2	ENSDARG00000089523
24	ENSDARG00000086147	2	ENSDARG00000089172
24	ENSDARG00000004312	2	ENSDARG00000046048
24	ENSDARG00000006617	2	ENSDARG00000043012
19	ENSDARG00000035868	16	ENSDARG00000038445 ENSDARG00000086693
19	ENSDARG00000035986	16	ENSDARG00000016481
11	ENSDARG00000025718	8	ENSDARG00000016187
11	ENSDARG00000025699	8	ENSDARG00000088407
21	ENSDARG00000093553 ENSDARG00000062003	22	ENSDARG00000061810
2	ENSDARG00000008388	7	ENSDARG00000002235
2	ENSDARG00000078253	23	ENSDARG00000068086
2	ENSDARG00000077996	23	ENSDARG00000075960
2	ENSDARG00000054290	7	ENSDARG00000026842
2	ENSDARG00000054343	7	ENSDARG00000075831
2	ENSDARG00000054304	7	ENSDARG00000024598
24	ENSDARG00000045242 ENSDARG00000093148 ENSDARG00000093715 ENSDARG00000092357 ENSDARG00000092902 ENSDARG00000071430 ENSDARG00000071433	2	ENSDARG00000079564 ENSDARG00000079782
2	ENSDARG00000012130	23	ENSDARG00000017799 ENSDARG00000040569 ENSDARG00000005913 ENSDARG00000044084 ENSDARG00000019024
20	ENSDARG00000079396	17	ENSDARG00000071230
20	ENSDARG00000037042	17	ENSDARG00000086808
13	ENSDARG00000077850	17	ENSDARG00000044001
13	ENSDARG00000018382	20	ENSDARG00000043243
13	ENSDARG00000006181	20	ENSDARG00000034293
13	ENSDARG00000003827	20	ENSDARG00000029569
13	ENSDARG00000069118	20	ENSDARG00000015474
20	ENSDARG00000009499	15	ENSDARG00000068926
20	ENSDARG00000088117	17	ENSDARG00000015449
20	ENSDARG00000061586	17	ENSDARG00000089076
20	ENSDARG00000004721	17	ENSDARG00000006272
20	ENSDARG00000052178	17	ENSDARG00000005827
20	ENSDARG00000021443	17	ENSDARG00000016154
20	ENSDARG00000042186	17	ENSDARG00000027867
20	ENSDARG00000042510 ENSDARG00000042513	16	ENSDARG00000058945
20	ENSDARG00000091096	17	ENSDARG00000076767
20	ENSDARG00000020133	17	ENSDARG00000040137
20	ENSDARG00000011000	17	ENSDARG00000057452
20	ENSDARG00000043664	17	ENSDARG00000079942
20	ENSDARG00000019001	17	ENSDARG00000017023
20	ENSDARG00000078034	17	ENSDARG00000028804
13	ENSDARG00000058160 ENSDARG00000094072	20	ENSDARG00000043416
13	ENSDARG00000019345	20	ENSDARG00000026630 ENSDARG00000077873
13	ENSDARG00000069752	20	ENSDARG00000043257
20	ENSDARG00000009142	17	ENSDARG00000004377
20	ENSDARG00000042368	17	ENSDARG00000015016
20	ENSDARG00000013292	17	ENSDARG00000090064
20	ENSDARG00000078327	17	ENSDARG00000074636
13	ENSDARG00000088071	17	ENSDARG00000075770
13	ENSDARG00000014246	20	ENSDARG00000021389
13	ENSDARG00000017835	20	ENSDARG00000005002
13	ENSDARG00000076440	20	ENSDARG00000032369
20	ENSDARG00000033201	17	ENSDARG00000070670
20	ENSDARG00000090499	17	ENSDARG00000061562
[truncated: 1,441 more rows]
