# Supplementary material for: CRISPR MultiTargeter: A Web Tool to Find Common and Unique CRISPR Single Guide RNA Targets in a Set of Similar Sequences
Source: PLoS One. 2015 Mar 5;10(3):e0119372. doi: 10.1371/journal.pone.0119372 (PMC4351176; doi:10.1371/journal.pone.0119372)
Supplement: S2 Table — (XLSX) [file pone.0119372.s002.xlsx]

## Sheet: Tabelle1
Gene 1	Gene 2
ENSDARG00000075089	ENSDARG00000026313
ENSDARG00000070265	ENSDARG00000087451
ENSDARG00000087854	ENSDARG00000075482
ENSDARG00000003313	ENSDARG00000057984
ENSDARG00000061243	ENSDARG00000077399
ENSDARG00000091990	ENSDARG00000038532
ENSDARG00000004735	ENSDARG00000015206
ENSDARG00000057519	ENSDARG00000076707
ENSDARG00000061564	ENSDARG00000089079
ENSDARG00000069101	ENSDARG00000013669
ENSDARG00000019741	ENSDARG00000035750
ENSDARG00000079376	ENSDARG00000011701
ENSDARG00000061497	ENSDARG00000095022
ENSDARG00000089560	ENSDARG00000041019
ENSDARG00000034203	ENSDARG00000078724
ENSDARG00000043084	ENSDARG00000091433
ENSDARG00000031875	ENSDARG00000016699
ENSDARG00000093123	ENSDARG00000088053
ENSDARG00000017738	ENSDARG00000055652
ENSDARG00000068566	ENSDARG00000038532
ENSDARG00000059370	ENSDARG00000031161
ENSDARG00000012005	ENSDARG00000023214
ENSDARG00000046090	ENSDARG00000004141
ENSDARG00000091191	ENSDARG00000090326
ENSDARG00000087472	ENSDARG00000091313
ENSDARG00000088260	ENSDARG00000069770
ENSDARG00000079653	ENSDARG00000092091
ENSDARG00000090513	ENSDARG00000041003
ENSDARG00000071252	ENSDARG00000060222
ENSDARG00000070265	ENSDARG00000094931
ENSDARG00000090513	ENSDARG00000041005
ENSDARG00000051775	ENSDARG00000087451
ENSDARG00000091090	ENSDARG00000071113
ENSDARG00000089238	ENSDARG00000027618
ENSDARG00000056180	ENSDARG00000056097
ENSDARG00000068704	ENSDARG00000074966
ENSDARG00000074325	ENSDARG00000086412
ENSDARG00000040738	ENSDARG00000008219
ENSDARG00000076129	ENSDARG00000087694
ENSDARG00000006791	ENSDARG00000035732
ENSDARG00000041425	ENSDARG00000040778
ENSDARG00000013274	ENSDARG00000077012
ENSDARG00000079074	ENSDARG00000090827
ENSDARG00000090320	ENSDARG00000052664
ENSDARG00000012263	ENSDARG00000079425
ENSDARG00000089750	ENSDARG00000007836
ENSDARG00000037455	ENSDARG00000032862
ENSDARG00000093321	ENSDARG00000040599
ENSDARG00000090299	ENSDARG00000089972
ENSDARG00000019345	ENSDARG00000026630
ENSDARG00000076930	ENSDARG00000090521
ENSDARG00000069625	ENSDARG00000088829
ENSDARG00000040907	ENSDARG00000079296
ENSDARG00000035198	ENSDARG00000077550
ENSDARG00000062608	ENSDARG00000077771
ENSDARG00000090279	ENSDARG00000088453
ENSDARG00000039497	ENSDARG00000005343
ENSDARG00000092523	ENSDARG00000027697
ENSDARG00000021378	ENSDARG00000006878
ENSDARG00000089615	ENSDARG00000033840
ENSDARG00000016025	ENSDARG00000035533
ENSDARG00000043951	ENSDARG00000074959
ENSDARG00000069356	ENSDARG00000075899
ENSDARG00000068660	ENSDARG00000091791
ENSDARG00000075426	ENSDARG00000074139
ENSDARG00000089560	ENSDARG00000086383
ENSDARG00000079105	ENSDARG00000054921
ENSDARG00000069801	ENSDARG00000008219
ENSDARG00000086304	ENSDARG00000086552
ENSDARG00000086603	ENSDARG00000016460
ENSDARG00000034203	ENSDARG00000075216
ENSDARG00000076858	ENSDARG00000079497
ENSDARG00000062608	ENSDARG00000078190
ENSDARG00000091359	ENSDARG00000059475
ENSDARG00000079903	ENSDARG00000068178
ENSDARG00000011956	ENSDARG00000071560
ENSDARG00000037056	ENSDARG00000040254
ENSDARG00000074924	ENSDARG00000077559
ENSDARG00000058649	ENSDARG00000012367
ENSDARG00000089124	ENSDARG00000045142
ENSDARG00000055920	ENSDARG00000056097
ENSDARG00000057035	ENSDARG00000079914
ENSDARG00000079555	ENSDARG00000005232
ENSDARG00000015164	ENSDARG00000011373
ENSDARG00000056014	ENSDARG00000056097
ENSDARG00000024433	ENSDARG00000022817
ENSDARG00000077201	ENSDARG00000044441
ENSDARG00000069620	ENSDARG00000079170
ENSDARG00000078262	ENSDARG00000058941
ENSDARG00000069831	ENSDARG00000008219
ENSDARG00000093215	ENSDARG00000086231
ENSDARG00000070282	ENSDARG00000086709
ENSDARG00000076461	ENSDARG00000089195
ENSDARG00000061835	ENSDARG00000063372
ENSDARG00000089719	ENSDARG00000086751
ENSDARG00000011770	ENSDARG00000076970
ENSDARG00000013056	ENSDARG00000070583
ENSDARG00000005481	ENSDARG00000007693
ENSDARG00000068928	ENSDARG00000088686
ENSDARG00000041173	ENSDARG00000011317
ENSDARG00000002026	ENSDARG00000044462
ENSDARG00000078473	ENSDARG00000012777
ENSDARG00000087707	ENSDARG00000088846
ENSDARG00000056028	ENSDARG00000062182
ENSDARG00000088979	ENSDARG00000089858
ENSDARG00000001767	ENSDARG00000088521
ENSDARG00000062610	ENSDARG00000075260
ENSDARG00000070286	ENSDARG00000088291
ENSDARG00000045909	ENSDARG00000094627
ENSDARG00000056091	ENSDARG00000053179
ENSDARG00000057767	ENSDARG00000045878
ENSDARG00000074669	ENSDARG00000039238
ENSDARG00000012552	ENSDARG00000058784
ENSDARG00000091172	ENSDARG00000041024
ENSDARG00000087543	ENSDARG00000090521
ENSDARG00000042115	ENSDARG00000034685
ENSDARG00000016448	ENSDARG00000092126
ENSDARG00000070528	ENSDARG00000060496
ENSDARG00000091854	ENSDARG00000086383
ENSDARG00000013946	ENSDARG00000031100
ENSDARG00000058394	ENSDARG00000079805
ENSDARG00000070781	ENSDARG00000067999
ENSDARG00000091011	ENSDARG00000059748
ENSDARG00000025076	ENSDARG00000061651
ENSDARG00000069946	ENSDARG00000042282
ENSDARG00000061114	ENSDARG00000087733
ENSDARG00000079219	ENSDARG00000011884
ENSDARG00000067908	ENSDARG00000079636
ENSDARG00000033140	ENSDARG00000089529
ENSDARG00000069379	ENSDARG00000070945
ENSDARG00000092813	ENSDARG00000087524
ENSDARG00000069379	ENSDARG00000070948
ENSDARG00000040184	ENSDARG00000026723
ENSDARG00000092552	ENSDARG00000087524
ENSDARG00000040401	ENSDARG00000071052
ENSDARG00000037917	ENSDARG00000012824
ENSDARG00000076192	ENSDARG00000075263
ENSDARG00000032808	ENSDARG00000077523
ENSDARG00000051770	ENSDARG00000088291
ENSDARG00000095424	ENSDARG00000056379
ENSDARG00000087688	ENSDARG00000043799
ENSDARG00000059891	ENSDARG00000094512
ENSDARG00000095348	ENSDARG00000074854
ENSDARG00000025168	ENSDARG00000008366
ENSDARG00000013855	ENSDARG00000055424
ENSDARG00000027572	ENSDARG00000068967
ENSDARG00000008209	ENSDARG00000006212
ENSDARG00000087324	ENSDARG00000008219
ENSDARG00000034181	ENSDARG00000016454
ENSDARG00000029472	ENSDARG00000088310
ENSDARG00000070507	ENSDARG00000062183
ENSDARG00000002642	ENSDARG00000067958
ENSDARG00000089039	ENSDARG00000091265
ENSDARG00000017128	ENSDARG00000006112
ENSDARG00000079277	ENSDARG00000077799
ENSDARG00000061903	ENSDARG00000033266
ENSDARG00000061936	ENSDARG00000090680
ENSDARG00000041693	ENSDARG00000040599
ENSDARG00000089562	ENSDARG00000088136
ENSDARG00000058558	ENSDARG00000059134
ENSDARG00000053746	ENSDARG00000011281
ENSDARG00000087114	ENSDARG00000062477
ENSDARG00000011506	ENSDARG00000077671
ENSDARG00000040031	ENSDARG00000004452
ENSDARG00000023185	ENSDARG00000079234
ENSDARG00000043142	ENSDARG00000074966
ENSDARG00000032959	ENSDARG00000051852
ENSDARG00000061455	ENSDARG00000046012
ENSDARG00000043410	ENSDARG00000020443
ENSDARG00000091699	ENSDARG00000055592
ENSDARG00000060073	ENSDARG00000079879
ENSDARG00000014967	ENSDARG00000013721
ENSDARG00000058556	ENSDARG00000089847
ENSDARG00000062481	ENSDARG00000070991
ENSDARG00000001686	ENSDARG00000078973
ENSDARG00000005159	ENSDARG00000007807
ENSDARG00000006299	ENSDARG00000073848
ENSDARG00000069626	ENSDARG00000004109
ENSDARG00000079251	ENSDARG00000077329
ENSDARG00000087971	ENSDARG00000037837
ENSDARG00000057352	ENSDARG00000059052
ENSDARG00000005785	ENSDARG00000069279
ENSDARG00000051954	ENSDARG00000077481
ENSDARG00000042859	ENSDARG00000014599
ENSDARG00000010727	ENSDARG00000016934
ENSDARG00000041317	ENSDARG00000056059
ENSDARG00000071501	ENSDARG00000054754
ENSDARG00000013552	ENSDARG00000030472
ENSDARG00000068660	ENSDARG00000092218
ENSDARG00000059574	ENSDARG00000074396
ENSDARG00000011549	ENSDARG00000055317
ENSDARG00000094357	ENSDARG00000080017
ENSDARG00000045253	ENSDARG00000090805
ENSDARG00000093123	ENSDARG00000074595
ENSDARG00000016089	ENSDARG00000086027
ENSDARG00000030269	ENSDARG00000029936
ENSDARG00000090977	ENSDARG00000056976
ENSDARG00000090513	ENSDARG00000091216
ENSDARG00000058701	ENSDARG00000078725
ENSDARG00000070570	ENSDARG00000076439
ENSDARG00000031348	ENSDARG00000054946
ENSDARG00000031495	ENSDARG00000003920
ENSDARG00000007786	ENSDARG00000079122
ENSDARG00000088299	ENSDARG00000071353
ENSDARG00000078134	ENSDARG00000008219
ENSDARG00000067797	ENSDARG00000000767
ENSDARG00000078186	ENSDARG00000078132
ENSDARG00000089543	ENSDARG00000088247
ENSDARG00000076790	ENSDARG00000008219
ENSDARG00000004588	ENSDARG00000043235
ENSDARG00000077868	ENSDARG00000074018
ENSDARG00000077690	ENSDARG00000077316
ENSDARG00000091784	ENSDARG00000058943
ENSDARG00000070286	ENSDARG00000094931
ENSDARG00000074089	ENSDARG00000075724
ENSDARG00000022045	ENSDARG00000059601
ENSDARG00000079593	ENSDARG00000020286
ENSDARG00000028259	ENSDARG00000029381
ENSDARG00000040736	ENSDARG00000008219
ENSDARG00000089791	ENSDARG00000026835
ENSDARG00000011830	ENSDARG00000060248
ENSDARG00000087219	ENSDARG00000030347
ENSDARG00000020235	ENSDARG00000041718
ENSDARG00000043451	ENSDARG00000021374
ENSDARG00000056805	ENSDARG00000059960
ENSDARG00000090279	ENSDARG00000025658
ENSDARG00000012482	ENSDARG00000063299
ENSDARG00000062610	ENSDARG00000010684
ENSDARG00000095340	ENSDARG00000091770
ENSDARG00000086970	ENSDARG00000086945
ENSDARG00000092523	ENSDARG00000056097
ENSDARG00000015292	ENSDARG00000069527
ENSDARG00000008075	ENSDARG00000056379
ENSDARG00000062610	ENSDARG00000078940
ENSDARG00000057296	ENSDARG00000063376
ENSDARG00000090299	ENSDARG00000038232
ENSDARG00000095127	ENSDARG00000068178
ENSDARG00000003523	ENSDARG00000093796
ENSDARG00000058535	ENSDARG00000079661
ENSDARG00000040854	ENSDARG00000011897
ENSDARG00000019365	ENSDARG00000094041
ENSDARG00000077625	ENSDARG00000075993
ENSDARG00000062271	ENSDARG00000063539
ENSDARG00000075547	ENSDARG00000078915
ENSDARG00000001832	ENSDARG00000020286
ENSDARG00000043095	ENSDARG00000023703
ENSDARG00000009885	ENSDARG00000040781
ENSDARG00000055833	ENSDARG00000089478
ENSDARG00000005776	ENSDARG00000030340
ENSDARG00000079603	ENSDARG00000074824
ENSDARG00000092031	ENSDARG00000079170
ENSDARG00000093123	ENSDARG00000088380
ENSDARG00000088207	ENSDARG00000077909
ENSDARG00000001572	ENSDARG00000060662
ENSDARG00000003523	ENSDARG00000095082
ENSDARG00000040719	ENSDARG00000087780
ENSDARG00000075715	ENSDARG00000088437
ENSDARG00000090299	ENSDARG00000088435
ENSDARG00000039801	ENSDARG00000040601
ENSDARG00000044976	ENSDARG00000036834
ENSDARG00000044976	ENSDARG00000036832
ENSDARG00000006601	ENSDARG00000076923
ENSDARG00000010454	ENSDARG00000043294
ENSDARG00000073742	ENSDARG00000052517
ENSDARG00000037260	ENSDARG00000039784
ENSDARG00000043951	ENSDARG00000079640
ENSDARG00000014356	ENSDARG00000094041
ENSDARG00000086969	ENSDARG00000078940
ENSDARG00000055437	ENSDARG00000078878
ENSDARG00000079161	ENSDARG00000079822
ENSDARG00000009930	ENSDARG00000062633
ENSDARG00000093027	ENSDARG00000075260
ENSDARG00000010408	ENSDARG00000075864
ENSDARG00000002773	ENSDARG00000053580
ENSDARG00000031214	ENSDARG00000002792
ENSDARG00000070228	ENSDARG00000030163
ENSDARG00000090299	ENSDARG00000071364
ENSDARG00000029177	ENSDARG00000071478
ENSDARG00000034203	ENSDARG00000079909
ENSDARG00000043951	ENSDARG00000079424
ENSDARG00000063580	ENSDARG00000074575
ENSDARG00000093027	ENSDARG00000037682
ENSDARG00000068245	ENSDARG00000006849
ENSDARG00000090452	ENSDARG00000091720
ENSDARG00000074274	ENSDARG00000026183
ENSDARG00000038131	ENSDARG00000053918
ENSDARG00000068704	ENSDARG00000041030
ENSDARG00000068704	ENSDARG00000041032
ENSDARG00000074089	ENSDARG00000075260
ENSDARG00000074158	ENSDARG00000080018
ENSDARG00000070289	ENSDARG00000089397
ENSDARG00000034203	ENSDARG00000094610
ENSDARG00000075379	ENSDARG00000088291
ENSDARG00000028552	ENSDARG00000010144
ENSDARG00000077539	ENSDARG00000078339
ENSDARG00000088532	ENSDARG00000094758
ENSDARG00000022334	ENSDARG00000036832
ENSDARG00000022334	ENSDARG00000036830
ENSDARG00000022334	ENSDARG00000036834
ENSDARG00000045633	ENSDARG00000045863
ENSDARG00000088071	ENSDARG00000075770
ENSDARG00000071107	ENSDARG00000022858
ENSDARG00000045242	ENSDARG00000079564
ENSDARG00000038190	ENSDARG00000010953
ENSDARG00000088192	ENSDARG00000038532
ENSDARG00000088475	ENSDARG00000010684
ENSDARG00000021013	ENSDARG00000005673
ENSDARG00000061873	ENSDARG00000033266
ENSDARG00000021444	ENSDARG00000060662
ENSDARG00000068319	ENSDARG00000076551
ENSDARG00000078691	ENSDARG00000075647
ENSDARG00000075379	ENSDARG00000091051
ENSDARG00000043142	ENSDARG00000025658
ENSDARG00000076620	ENSDARG00000079719
ENSDARG00000070922	ENSDARG00000045776
ENSDARG00000023228	ENSDARG00000044053
ENSDARG00000092090	ENSDARG00000089478
ENSDARG00000090585	ENSDARG00000019341
ENSDARG00000055833	ENSDARG00000086956
ENSDARG00000092240	ENSDARG00000092458
ENSDARG00000018301	ENSDARG00000038196
ENSDARG00000067548	ENSDARG00000030932
ENSDARG00000056006	ENSDARG00000038532
ENSDARG00000010752	ENSDARG00000004078
ENSDARG00000062720	ENSDARG00000036175
ENSDARG00000056250	ENSDARG00000040874
ENSDARG00000043474	ENSDARG00000023445
ENSDARG00000040610	ENSDARG00000089603
ENSDARG00000058996	ENSDARG00000079071
ENSDARG00000060830	ENSDARG00000068849
ENSDARG00000033473	ENSDARG00000014391
ENSDARG00000039547	ENSDARG00000089405
ENSDARG00000056998	ENSDARG00000001634
ENSDARG00000069054	ENSDARG00000017339
ENSDARG00000045978	ENSDARG00000003206
ENSDARG00000043953	ENSDARG00000089195
ENSDARG00000061948	ENSDARG00000061923
ENSDARG00000052074	ENSDARG00000087307
ENSDARG00000038258	ENSDARG00000011463
ENSDARG00000069970	ENSDARG00000074535
ENSDARG00000091854	ENSDARG00000086633
ENSDARG00000075271	ENSDARG00000074307
ENSDARG00000037747	ENSDARG00000059680
ENSDARG00000057167	ENSDARG00000020377
ENSDARG00000071368	ENSDARG00000077200
ENSDARG00000091172	ENSDARG00000041003
ENSDARG00000091172	ENSDARG00000041005
ENSDARG00000043951	ENSDARG00000071889
ENSDARG00000091990	ENSDARG00000073780
ENSDARG00000005942	ENSDARG00000033266
ENSDARG00000077086	ENSDARG00000061641
ENSDARG00000071368	ENSDARG00000090805
ENSDARG00000018159	ENSDARG00000057736
ENSDARG00000092638	ENSDARG00000078090
ENSDARG00000071685	ENSDARG00000086104
ENSDARG00000070881	ENSDARG00000063162
ENSDARG00000002549	ENSDARG00000090697
ENSDARG00000091203	ENSDARG00000094125
ENSDARG00000094764	ENSDARG00000044694
ENSDARG00000024112	ENSDARG00000023498
ENSDARG00000055966	ENSDARG00000074802
ENSDARG00000023302	ENSDARG00000092148
ENSDARG00000051778	ENSDARG00000091066
ENSDARG00000088117	ENSDARG00000015449
ENSDARG00000015626	ENSDARG00000062998
ENSDARG00000077854	ENSDARG00000095637
ENSDARG00000014047	ENSDARG00000036376
ENSDARG00000007682	ENSDARG00000031317
ENSDARG00000091172	ENSDARG00000074966
ENSDARG00000093411	ENSDARG00000027419
ENSDARG00000053015	ENSDARG00000088435
ENSDARG00000091203	ENSDARG00000074966
ENSDARG00000090279	ENSDARG00000091216
ENSDARG00000009142	ENSDARG00000004377
ENSDARG00000077384	ENSDARG00000062630
ENSDARG00000059093	ENSDARG00000074777
ENSDARG00000025436	ENSDARG00000045160
ENSDARG00000089544	ENSDARG00000089706
ENSDARG00000077854	ENSDARG00000079937
ENSDARG00000043907	ENSDARG00000069662
ENSDARG00000076129	ENSDARG00000075216
ENSDARG00000036545	ENSDARG00000090562
ENSDARG00000092921	ENSDARG00000055377
ENSDARG00000077369	ENSDARG00000005541
ENSDARG00000088192	ENSDARG00000056097
ENSDARG00000074089	ENSDARG00000078190
ENSDARG00000068576	ENSDARG00000038532
ENSDARG00000073872	ENSDARG00000044513
ENSDARG00000092960	ENSDARG00000079519
ENSDARG00000004621	ENSDARG00000055455
ENSDARG00000029587	ENSDARG00000055270
ENSDARG00000077424	ENSDARG00000088122
ENSDARG00000077219	ENSDARG00000059950
ENSDARG00000073755	ENSDARG00000058941
ENSDARG00000075928	ENSDARG00000037154
ENSDARG00000057519	ENSDARG00000077771
ENSDARG00000091539	ENSDARG00000033042
ENSDARG00000091728	ENSDARG00000091066
ENSDARG00000060036	ENSDARG00000036894
ENSDARG00000069626	ENSDARG00000088829
ENSDARG00000094370	ENSDARG00000041248
ENSDARG00000078951	ENSDARG00000075724
ENSDARG00000062449	ENSDARG00000029671
ENSDARG00000052207	ENSDARG00000093068
ENSDARG00000006120	ENSDARG00000018025
ENSDARG00000089412	ENSDARG00000078902
ENSDARG00000060756	ENSDARG00000070894
ENSDARG00000053673	ENSDARG00000044334
ENSDARG00000043280	ENSDARG00000013423
ENSDARG00000092651	ENSDARG00000069916
ENSDARG00000071208	ENSDARG00000040159
ENSDARG00000033738	ENSDARG00000008494
ENSDARG00000089564	ENSDARG00000038382
ENSDARG00000091854	ENSDARG00000088453
ENSDARG00000068576	ENSDARG00000022229
ENSDARG00000040684	ENSDARG00000057975
ENSDARG00000035350	ENSDARG00000034610
ENSDARG00000070286	ENSDARG00000086546
ENSDARG00000078189	ENSDARG00000008219
ENSDARG00000079964	ENSDARG00000017174
ENSDARG00000089097	ENSDARG00000091720
ENSDARG00000079153	ENSDARG00000077051
ENSDARG00000089560	ENSDARG00000025600
ENSDARG00000068177	ENSDARG00000018476
ENSDARG00000079656	ENSDARG00000075249
ENSDARG00000061191	ENSDARG00000077499
ENSDARG00000051748	ENSDARG00000070408
ENSDARG00000016448	ENSDARG00000078429
ENSDARG00000075527	ENSDARG00000007836
ENSDARG00000023373	ENSDARG00000057209
ENSDARG00000075043	ENSDARG00000088882
ENSDARG00000089039	ENSDARG00000093756
ENSDARG00000042954	ENSDARG00000011049
ENSDARG00000071583	ENSDARG00000030267
ENSDARG00000056014	ENSDARG00000027697
ENSDARG00000011445	ENSDARG00000053864
ENSDARG00000063292	ENSDARG00000054827
ENSDARG00000073695	ENSDARG00000059677
ENSDARG00000041896	ENSDARG00000017687
ENSDARG00000093215	ENSDARG00000088724
ENSDARG00000078951	ENSDARG00000077343
ENSDARG00000055415	ENSDARG00000004898
ENSDARG00000079760	ENSDARG00000092325
ENSDARG00000051734	ENSDARG00000087451
ENSDARG00000087922	ENSDARG00000062797
ENSDARG00000008095	ENSDARG00000033266
ENSDARG00000009026	ENSDARG00000043313
ENSDARG00000016412	ENSDARG00000090286
ENSDARG00000036985	ENSDARG00000077090
ENSDARG00000045463	ENSDARG00000016253
ENSDARG00000092971	ENSDARG00000075560
ENSDARG00000088147	ENSDARG00000040190
ENSDARG00000094763	ENSDARG00000071779
ENSDARG00000037402	ENSDARG00000041295
ENSDARG00000053036	ENSDARG00000038532
ENSDARG00000041720	ENSDARG00000035433
ENSDARG00000091778	ENSDARG00000077200
ENSDARG00000078825	ENSDARG00000074927
ENSDARG00000063583	ENSDARG00000077177
ENSDARG00000053222	ENSDARG00000036189
ENSDARG00000056929	ENSDARG00000088087
ENSDARG00000094546	ENSDARG00000067567
ENSDARG00000087346	ENSDARG00000012553
ENSDARG00000092434	ENSDARG00000088616
ENSDARG00000076107	ENSDARG00000077343
ENSDARG00000043951	ENSDARG00000074738
ENSDARG00000025319	ENSDARG00000011370
ENSDARG00000086370	ENSDARG00000040295
ENSDARG00000068021	ENSDARG00000010905
ENSDARG00000090941	ENSDARG00000086614
ENSDARG00000037843	ENSDARG00000091169
ENSDARG00000056163	ENSDARG00000079429
ENSDARG00000051775	ENSDARG00000091051
ENSDARG00000091924	ENSDARG00000089874
ENSDARG00000008414	ENSDARG00000030782
ENSDARG00000024278	ENSDARG00000088366
ENSDARG00000070475	ENSDARG00000052856
ENSDARG00000004322	ENSDARG00000076079
ENSDARG00000056835	ENSDARG00000035169
ENSDARG00000063292	ENSDARG00000076614
ENSDARG00000055294	ENSDARG00000039602
ENSDARG00000021889	ENSDARG00000004082
ENSDARG00000068659	ENSDARG00000025600
ENSDARG00000070971	ENSDARG00000062909
ENSDARG00000075376	ENSDARG00000028857
ENSDARG00000015907	ENSDARG00000087892
ENSDARG00000078951	ENSDARG00000075260
ENSDARG00000042791	ENSDARG00000061915
ENSDARG00000076548	ENSDARG00000023214
ENSDARG00000069318	ENSDARG00000033516
ENSDARG00000043142	ENSDARG00000091216
ENSDARG00000091064	ENSDARG00000025658
ENSDARG00000055447	ENSDARG00000054921
ENSDARG00000095254	ENSDARG00000007836
ENSDARG00000057519	ENSDARG00000089195
ENSDARG00000062610	ENSDARG00000077343
ENSDARG00000019179	ENSDARG00000052896
ENSDARG00000078129	ENSDARG00000026246
ENSDARG00000026540	ENSDARG00000053447
ENSDARG00000029439	ENSDARG00000005122
ENSDARG00000043953	ENSDARG00000010684
ENSDARG00000014682	ENSDARG00000077979
ENSDARG00000035907	ENSDARG00000006672
ENSDARG00000073716	ENSDARG00000074358
ENSDARG00000088549	ENSDARG00000011890
ENSDARG00000076690	ENSDARG00000007436
ENSDARG00000079343	ENSDARG00000071862
ENSDARG00000069926	ENSDARG00000019747
ENSDARG00000059545	ENSDARG00000088290
ENSDARG00000045799	ENSDARG00000035891
ENSDARG00000063715	ENSDARG00000004291
ENSDARG00000023712	ENSDARG00000092976
ENSDARG00000078989	ENSDARG00000090375
ENSDARG00000054911	ENSDARG00000092970
ENSDARG00000027676	ENSDARG00000090544
ENSDARG00000006181	ENSDARG00000034293
ENSDARG00000011613	ENSDARG00000041853
ENSDARG00000051798	ENSDARG00000013596
ENSDARG00000078876	ENSDARG00000008219
ENSDARG00000007329	ENSDARG00000006939
ENSDARG00000052215	ENSDARG00000058329
ENSDARG00000028559	ENSDARG00000032552
ENSDARG00000043993	ENSDARG00000075846
ENSDARG00000075519	ENSDARG00000055713
ENSDARG00000015006	ENSDARG00000063159
ENSDARG00000086225	ENSDARG00000052429
ENSDARG00000024004	ENSDARG00000037904
ENSDARG00000090630	ENSDARG00000088401
ENSDARG00000019185	ENSDARG00000077888
ENSDARG00000076248	ENSDARG00000077513
ENSDARG00000075330	ENSDARG00000091029
ENSDARG00000052734	ENSDARG00000059301
ENSDARG00000076777	ENSDARG00000078400
ENSDARG00000035215	ENSDARG00000036430
ENSDARG00000068704	ENSDARG00000041019
ENSDARG00000025547	ENSDARG00000068178
ENSDARG00000076856	ENSDARG00000074369
ENSDARG00000057110	ENSDARG00000080000
ENSDARG00000006468	ENSDARG00000074837
ENSDARG00000000631	ENSDARG00000000183
ENSDARG00000076996	ENSDARG00000060618
ENSDARG00000031683	ENSDARG00000040135
ENSDARG00000011113	ENSDARG00000044353
ENSDARG00000018047	ENSDARG00000006235
ENSDARG00000051734	ENSDARG00000074260
ENSDARG00000078951	ENSDARG00000074738
ENSDARG00000077950	ENSDARG00000055856
ENSDARG00000086640	ENSDARG00000089410
ENSDARG00000093198	ENSDARG00000093068
ENSDARG00000045408	ENSDARG00000033466
ENSDARG00000091376	ENSDARG00000070786
ENSDARG00000079396	ENSDARG00000071230
ENSDARG00000062929	ENSDARG00000090340
ENSDARG00000062608	ENSDARG00000078339
ENSDARG00000090534	ENSDARG00000058323
ENSDARG00000018621	ENSDARG00000056719
ENSDARG00000001414	ENSDARG00000073970
ENSDARG00000016470	ENSDARG00000026406
ENSDARG00000037100	ENSDARG00000004771
ENSDARG00000070053	ENSDARG00000070769
ENSDARG00000089289	ENSDARG00000087121
ENSDARG00000031013	ENSDARG00000028521
ENSDARG00000010433	ENSDARG00000068008
ENSDARG00000087472	ENSDARG00000086614
ENSDARG00000052360	ENSDARG00000008772
ENSDARG00000091778	ENSDARG00000089972
ENSDARG00000087854	ENSDARG00000075216
ENSDARG00000053075	ENSDARG00000033266
ENSDARG00000013834	ENSDARG00000037554
ENSDARG00000041926	ENSDARG00000077552
ENSDARG00000017917	ENSDARG00000008796
ENSDARG00000091054	ENSDARG00000086406
ENSDARG00000051775	ENSDARG00000091205
ENSDARG00000091924	ENSDARG00000087121
ENSDARG00000056180	ENSDARG00000073780
ENSDARG00000069495	ENSDARG00000056233
ENSDARG00000090164	ENSDARG00000089066
ENSDARG00000011422	ENSDARG00000023797
ENSDARG00000045383	ENSDARG00000004592
ENSDARG00000009941	ENSDARG00000031930
ENSDARG00000031422	ENSDARG00000052470
ENSDARG00000074378	ENSDARG00000088371
ENSDARG00000094862	ENSDARG00000022229
ENSDARG00000088513	ENSDARG00000073988
ENSDARG00000042990	ENSDARG00000013524
ENSDARG00000069381	ENSDARG00000041248
ENSDARG00000069379	ENSDARG00000010541
ENSDARG00000086250	ENSDARG00000039241
ENSDARG00000059123	ENSDARG00000034080
ENSDARG00000092080	ENSDARG00000091720
ENSDARG00000070265	ENSDARG00000088686
ENSDARG00000076520	ENSDARG00000015890
ENSDARG00000046045	ENSDARG00000070343
ENSDARG00000058949	ENSDARG00000035697
ENSDARG00000004355	ENSDARG00000044685
ENSDARG00000091924	ENSDARG00000091043
ENSDARG00000093148	ENSDARG00000079564
ENSDARG00000078951	ENSDARG00000079937
ENSDARG00000088377	ENSDARG00000089458
ENSDARG00000012405	ENSDARG00000035809
ENSDARG00000078187	ENSDARG00000075815
ENSDARG00000005626	ENSDARG00000019709
ENSDARG00000061691	ENSDARG00000062293
ENSDARG00000042114	ENSDARG00000058820
ENSDARG00000091854	ENSDARG00000025658
ENSDARG00000088687	ENSDARG00000008219
ENSDARG00000077461	ENSDARG00000079029
ENSDARG00000019371	ENSDARG00000015815
ENSDARG00000070883	ENSDARG00000093176
ENSDARG00000038373	ENSDARG00000019418
ENSDARG00000068372	ENSDARG00000067567
ENSDARG00000044091	ENSDARG00000039490
ENSDARG00000034203	ENSDARG00000089397
ENSDARG00000092434	ENSDARG00000091677
ENSDARG00000089719	ENSDARG00000088028
ENSDARG00000055093	ENSDARG00000078404
ENSDARG00000074120	ENSDARG00000020107
ENSDARG00000029370	ENSDARG00000057790
ENSDARG00000086591	ENSDARG00000075220
ENSDARG00000007467	ENSDARG00000043584
ENSDARG00000022904	ENSDARG00000023933
ENSDARG00000036713	ENSDARG00000033355
ENSDARG00000056163	ENSDARG00000040463
ENSDARG00000078094	ENSDARG00000025859
ENSDARG00000003553	ENSDARG00000079894
ENSDARG00000061690	ENSDARG00000079290
ENSDARG00000076777	ENSDARG00000090614
ENSDARG00000007739	ENSDARG00000019856
ENSDARG00000053036	ENSDARG00000022229
ENSDARG00000078951	ENSDARG00000079424
ENSDARG00000090804	ENSDARG00000071086
ENSDARG00000062530	ENSDARG00000070132
ENSDARG00000055534	ENSDARG00000020602
ENSDARG00000061564	ENSDARG00000087365
ENSDARG00000027822	ENSDARG00000061515
ENSDARG00000003061	ENSDARG00000074235
ENSDARG00000036272	ENSDARG00000070973
ENSDARG00000089153	ENSDARG00000058244
ENSDARG00000044973	ENSDARG00000036834
ENSDARG00000053810	ENSDARG00000022579
ENSDARG00000044973	ENSDARG00000036830
ENSDARG00000037405	ENSDARG00000004851
ENSDARG00000061099	ENSDARG00000056910
ENSDARG00000076122	ENSDARG00000041248
ENSDARG00000038352	ENSDARG00000006240
ENSDARG00000094014	ENSDARG00000052021
ENSDARG00000038260	ENSDARG00000070148
ENSDARG00000090540	ENSDARG00000057427
ENSDARG00000062889	ENSDARG00000063018
ENSDARG00000069620	ENSDARG00000056798
ENSDARG00000067828	ENSDARG00000022229
ENSDARG00000020845	ENSDARG00000078842
ENSDARG00000089289	ENSDARG00000089874
ENSDARG00000068992	ENSDARG00000012381
ENSDARG00000004184	ENSDARG00000012982
ENSDARG00000014967	ENSDARG00000031616
ENSDARG00000092090	ENSDARG00000086956
ENSDARG00000074322	ENSDARG00000041960
ENSDARG00000061873	ENSDARG00000073780
ENSDARG00000044976	ENSDARG00000094041
ENSDARG00000034808	ENSDARG00000022109
ENSDARG00000077854	ENSDARG00000078339
ENSDARG00000077352	ENSDARG00000061520
ENSDARG00000089153	ENSDARG00000093311
ENSDARG00000005095	ENSDARG00000068981
ENSDARG00000052215	ENSDARG00000028850
ENSDARG00000070513	ENSDARG00000074238
ENSDARG00000021443	ENSDARG00000016154
ENSDARG00000086287	ENSDARG00000078784
ENSDARG00000086591	ENSDARG00000086546
ENSDARG00000005139	ENSDARG00000039051
ENSDARG00000053800	ENSDARG00000092325
ENSDARG00000068657	ENSDARG00000014975
ENSDARG00000077434	ENSDARG00000035686
ENSDARG00000086505	ENSDARG00000061725
ENSDARG00000093515	ENSDARG00000026137
ENSDARG00000091172	ENSDARG00000091216
ENSDARG00000020057	ENSDARG00000011941
ENSDARG00000019842	ENSDARG00000007135
ENSDARG00000056753	ENSDARG00000019743
ENSDARG00000038785	ENSDARG00000052331
ENSDARG00000090876	ENSDARG00000045147
ENSDARG00000019564	ENSDARG00000010181
ENSDARG00000062608	ENSDARG00000071889
ENSDARG00000056019	ENSDARG00000056659
ENSDARG00000091064	ENSDARG00000041024
ENSDARG00000036721	ENSDARG00000092112
ENSDARG00000089560	ENSDARG00000092218
ENSDARG00000056006	ENSDARG00000073780
ENSDARG00000038199	ENSDARG00000091294
ENSDARG00000021318	ENSDARG00000035560
ENSDARG00000052895	ENSDARG00000010925
ENSDARG00000076213	ENSDARG00000024874
ENSDARG00000074585	ENSDARG00000075088
ENSDARG00000044414	ENSDARG00000088218
ENSDARG00000078169	ENSDARG00000079540
ENSDARG00000042539	ENSDARG00000023323
ENSDARG00000060096	ENSDARG00000077871
ENSDARG00000089584	ENSDARG00000021137
ENSDARG00000070401	ENSDARG00000030094
ENSDARG00000043555	ENSDARG00000030236
ENSDARG00000010317	ENSDARG00000069756
ENSDARG00000020178	ENSDARG00000017673
ENSDARG00000076107	ENSDARG00000078940
ENSDARG00000076076	ENSDARG00000076068
ENSDARG00000056920	ENSDARG00000069388
ENSDARG00000007425	ENSDARG00000026505
ENSDARG00000061564	ENSDARG00000088908
ENSDARG00000091203	ENSDARG00000094080
ENSDARG00000009472	ENSDARG00000037392
ENSDARG00000043701	ENSDARG00000043180
ENSDARG00000054778	ENSDARG00000076542
ENSDARG00000063415	ENSDARG00000091427
ENSDARG00000068704	ENSDARG00000094125
ENSDARG00000043953	ENSDARG00000071889
ENSDARG00000034605	ENSDARG00000004889
ENSDARG00000091660	ENSDARG00000039963
ENSDARG00000077198	ENSDARG00000028786
ENSDARG00000063635	ENSDARG00000061647
ENSDARG00000077854	ENSDARG00000078940
ENSDARG00000075963	ENSDARG00000001470
ENSDARG00000021936	ENSDARG00000075659
ENSDARG00000078951	ENSDARG00000075935
ENSDARG00000054342	ENSDARG00000087805
ENSDARG00000087622	ENSDARG00000042470
ENSDARG00000052497	ENSDARG00000045792
ENSDARG00000093123	ENSDARG00000088522
ENSDARG00000086762	ENSDARG00000040485
ENSDARG00000055983	ENSDARG00000056097
ENSDARG00000056154	ENSDARG00000073780
ENSDARG00000078011	ENSDARG00000089438
ENSDARG00000075183	ENSDARG00000060929
ENSDARG00000061974	ENSDARG00000058342
ENSDARG00000029803	ENSDARG00000078743
ENSDARG00000061142	ENSDARG00000063207
ENSDARG00000087406	ENSDARG00000044600
ENSDARG00000035715	ENSDARG00000039034
ENSDARG00000087167	ENSDARG00000077200
ENSDARG00000095173	ENSDARG00000091720
ENSDARG00000045926	ENSDARG00000035904
ENSDARG00000063568	ENSDARG00000078060
ENSDARG00000004692	ENSDARG00000043685
ENSDARG00000005108	ENSDARG00000003091
ENSDARG00000092638	ENSDARG00000094911
ENSDARG00000086591	ENSDARG00000088686
ENSDARG00000053487	ENSDARG00000022772
ENSDARG00000088192	ENSDARG00000027697
ENSDARG00000033444	ENSDARG00000001234
ENSDARG00000090630	ENSDARG00000038232
ENSDARG00000074591	ENSDARG00000039311
ENSDARG00000076777	ENSDARG00000074738
ENSDARG00000038089	ENSDARG00000089276
ENSDARG00000044002	ENSDARG00000068283
ENSDARG00000093272	ENSDARG00000078975
ENSDARG00000079171	ENSDARG00000003706
ENSDARG00000062608	ENSDARG00000010684
ENSDARG00000093198	ENSDARG00000001818
ENSDARG00000086591	ENSDARG00000076507
ENSDARG00000088475	ENSDARG00000075724
ENSDARG00000041394	ENSDARG00000015831
ENSDARG00000089087	ENSDARG00000038147
ENSDARG00000074328	ENSDARG00000014105
ENSDARG00000026531	ENSDARG00000058538
ENSDARG00000007791	ENSDARG00000032430
ENSDARG00000019752	ENSDARG00000026926
ENSDARG00000056600	ENSDARG00000071021
ENSDARG00000092249	ENSDARG00000086847
ENSDARG00000067509	ENSDARG00000015425
ENSDARG00000044132	ENSDARG00000031489
ENSDARG00000087951	ENSDARG00000088401
ENSDARG00000091728	ENSDARG00000075216
ENSDARG00000092249	ENSDARG00000089112
ENSDARG00000069625	ENSDARG00000079170
ENSDARG00000076644	ENSDARG00000062906
ENSDARG00000076854	ENSDARG00000059935
ENSDARG00000090279	ENSDARG00000086633
ENSDARG00000056774	ENSDARG00000006079
ENSDARG00000071860	ENSDARG00000042656
ENSDARG00000062084	ENSDARG00000012269
ENSDARG00000004312	ENSDARG00000046048
ENSDARG00000057519	ENSDARG00000078400
ENSDARG00000001676	ENSDARG00000005739
ENSDARG00000044029	ENSDARG00000042277
ENSDARG00000086591	ENSDARG00000093071
ENSDARG00000007302	ENSDARG00000013360
ENSDARG00000054304	ENSDARG00000024598
ENSDARG00000029635	ENSDARG00000073780
ENSDARG00000089724	ENSDARG00000068386
ENSDARG00000093027	ENSDARG00000074738
ENSDARG00000052329	ENSDARG00000041998
ENSDARG00000057671	ENSDARG00000008697
ENSDARG00000058924	ENSDARG00000044774
ENSDARG00000078951	ENSDARG00000090614
ENSDARG00000016773	ENSDARG00000060316
ENSDARG00000034165	ENSDARG00000035899
ENSDARG00000042452	ENSDARG00000044752
ENSDARG00000074325	ENSDARG00000041454
ENSDARG00000055983	ENSDARG00000027697
ENSDARG00000063253	ENSDARG00000062447
ENSDARG00000078758	ENSDARG00000059692
ENSDARG00000004648	ENSDARG00000020102
ENSDARG00000074466	ENSDARG00000006944
ENSDARG00000093981	ENSDARG00000040599
ENSDARG00000031768	ENSDARG00000001910
ENSDARG00000051734	ENSDARG00000091051
ENSDARG00000022334	ENSDARG00000090268
ENSDARG00000077854	ENSDARG00000075724
ENSDARG00000089562	ENSDARG00000088522
ENSDARG00000077468	ENSDARG00000058638
ENSDARG00000062610	ENSDARG00000074959
ENSDARG00000021996	ENSDARG00000006624
ENSDARG00000079372	ENSDARG00000095048
ENSDARG00000043951	ENSDARG00000077343
ENSDARG00000073777	ENSDARG00000089685
ENSDARG00000077284	ENSDARG00000076962
ENSDARG00000053015	ENSDARG00000075760
ENSDARG00000053855	ENSDARG00000070319
ENSDARG00000057117	ENSDARG00000056230
ENSDARG00000039142	ENSDARG00000019062
ENSDARG00000044015	ENSDARG00000042723
ENSDARG00000051775	ENSDARG00000088291
ENSDARG00000045930	ENSDARG00000079578
ENSDARG00000042948	ENSDARG00000004836
ENSDARG00000062955	ENSDARG00000061362
ENSDARG00000091172	ENSDARG00000091791
ENSDARG00000003974	ENSDARG00000010563
ENSDARG00000068653	ENSDARG00000004301
ENSDARG00000086969	ENSDARG00000076707
ENSDARG00000075379	ENSDARG00000086552
ENSDARG00000051726	ENSDARG00000078724
ENSDARG00000090630	ENSDARG00000087066
ENSDARG00000040309	ENSDARG00000055177
ENSDARG00000051732	ENSDARG00000088686
ENSDARG00000053130	ENSDARG00000087386
ENSDARG00000074089	ENSDARG00000078400
ENSDARG00000093195	ENSDARG00000089397
ENSDARG00000044541	ENSDARG00000030161
ENSDARG00000076129	ENSDARG00000088028
ENSDARG00000091599	ENSDARG00000059798
ENSDARG00000068659	ENSDARG00000004598
ENSDARG00000070282	ENSDARG00000091525
ENSDARG00000079770	ENSDARG00000037682
ENSDARG00000037545	ENSDARG00000055852
ENSDARG00000086984	ENSDARG00000086657
ENSDARG00000074322	ENSDARG00000087625
ENSDARG00000003016	ENSDARG00000042065
ENSDARG00000062934	ENSDARG00000036560
ENSDARG00000038321	ENSDARG00000074612
ENSDARG00000074089	ENSDARG00000074959
ENSDARG00000074117	ENSDARG00000076824
ENSDARG00000037388	ENSDARG00000013020
ENSDARG00000039547	ENSDARG00000079909
ENSDARG00000095568	ENSDARG00000059231
ENSDARG00000087426	ENSDARG00000076239
ENSDARG00000058128	ENSDARG00000028740
ENSDARG00000009885	ENSDARG00000042920
ENSDARG00000043951	ENSDARG00000078940
ENSDARG00000074999	ENSDARG00000078774
ENSDARG00000025783	ENSDARG00000088989
ENSDARG00000043962	ENSDARG00000088048
ENSDARG00000069265	ENSDARG00000069245
ENSDARG00000027495	ENSDARG00000093260
ENSDARG00000038634	ENSDARG00000070810
ENSDARG00000020573	ENSDARG00000005774
ENSDARG00000086903	ENSDARG00000075757
ENSDARG00000093215	ENSDARG00000088752
ENSDARG00000069888	ENSDARG00000006580
ENSDARG00000010654	ENSDARG00000056619
ENSDARG00000017860	ENSDARG00000002644
ENSDARG00000062086	ENSDARG00000062477
ENSDARG00000062511	ENSDARG00000090150
ENSDARG00000059311	ENSDARG00000011141
ENSDARG00000091728	ENSDARG00000094610
ENSDARG00000043557	ENSDARG00000008212
ENSDARG00000094896	ENSDARG00000068562
ENSDARG00000038867	ENSDARG00000068567
ENSDARG00000091211	ENSDARG00000088366
ENSDARG00000040928	ENSDARG00000040628
ENSDARG00000060012	ENSDARG00000039891
ENSDARG00000051778	ENSDARG00000075482
ENSDARG00000092127	ENSDARG00000074572
ENSDARG00000059822	ENSDARG00000062618
ENSDARG00000091203	ENSDARG00000088453
ENSDARG00000078196	ENSDARG00000079293
ENSDARG00000093855	ENSDARG00000040601
ENSDARG00000056180	ENSDARG00000027697
ENSDARG00000006281	ENSDARG00000009782
ENSDARG00000090715	ENSDARG00000003682
ENSDARG00000077531	ENSDARG00000075892
ENSDARG00000042826	ENSDARG00000044098
ENSDARG00000054321	ENSDARG00000053201
ENSDARG00000087773	ENSDARG00000031911
ENSDARG00000017369	ENSDARG00000040920
ENSDARG00000088029	ENSDARG00000038532
ENSDARG00000014556	ENSDARG00000091801
ENSDARG00000034443	ENSDARG00000006889
ENSDARG00000089854	ENSDARG00000010878
ENSDARG00000091064	ENSDARG00000041005
ENSDARG00000091064	ENSDARG00000041003
ENSDARG00000078618	ENSDARG00000076338
ENSDARG00000059594	ENSDARG00000086645
ENSDARG00000058108	ENSDARG00000069011
ENSDARG00000076107	ENSDARG00000075724
ENSDARG00000094082	ENSDARG00000037154
ENSDARG00000087854	ENSDARG00000086751
ENSDARG00000068894	ENSDARG00000068965
ENSDARG00000094183	ENSDARG00000074612
ENSDARG00000077322	ENSDARG00000059582
ENSDARG00000093123	ENSDARG00000087958
ENSDARG00000005578	ENSDARG00000008200
ENSDARG00000063313	ENSDARG00000076015
ENSDARG00000056154	ENSDARG00000033266
ENSDARG00000043962	ENSDARG00000037677
ENSDARG00000038159	ENSDARG00000007369
ENSDARG00000092031	ENSDARG00000088829
ENSDARG00000078941	ENSDARG00000089405
ENSDARG00000070280	ENSDARG00000088291
ENSDARG00000087327	ENSDARG00000070329
ENSDARG00000068363	ENSDARG00000067567
ENSDARG00000087707	ENSDARG00000086383
ENSDARG00000076679	ENSDARG00000090142
ENSDARG00000022438	ENSDARG00000054588
ENSDARG00000089560	ENSDARG00000092238
ENSDARG00000023861	ENSDARG00000005464
ENSDARG00000076129	ENSDARG00000088259
ENSDARG00000003631	ENSDARG00000011703
ENSDARG00000021265	ENSDARG00000030157
ENSDARG00000079618	ENSDARG00000062315
ENSDARG00000079062	ENSDARG00000059598
ENSDARG00000074843	ENSDARG00000079889
ENSDARG00000040065	ENSDARG00000069450
ENSDARG00000044251	ENSDARG00000033614
ENSDARG00000013856	ENSDARG00000009443
ENSDARG00000051732	ENSDARG00000075220
ENSDARG00000062423	ENSDARG00000007421
ENSDARG00000076461	ENSDARG00000037682
ENSDARG00000037789	ENSDARG00000022817
ENSDARG00000070651	ENSDARG00000009208
ENSDARG00000095336	ENSDARG00000091720
ENSDARG00000052642	ENSDARG00000045145
ENSDARG00000076107	ENSDARG00000010684
ENSDARG00000070140	ENSDARG00000052772
ENSDARG00000059461	ENSDARG00000035771
ENSDARG00000020574	ENSDARG00000035458
ENSDARG00000037042	ENSDARG00000086808
ENSDARG00000071105	ENSDARG00000070622
ENSDARG00000033660	ENSDARG00000023217
ENSDARG00000068928	ENSDARG00000091205
ENSDARG00000042428	ENSDARG00000095464
ENSDARG00000044973	ENSDARG00000090268
ENSDARG00000091778	ENSDARG00000071364
ENSDARG00000070265	ENSDARG00000087235
ENSDARG00000087377	ENSDARG00000095347
ENSDARG00000058460	ENSDARG00000076401
ENSDARG00000068928	ENSDARG00000076507
ENSDARG00000058305	ENSDARG00000089046
ENSDARG00000033473	ENSDARG00000077905
ENSDARG00000087167	ENSDARG00000038232
ENSDARG00000086623	ENSDARG00000075962
ENSDARG00000044976	ENSDARG00000092947
ENSDARG00000057519	ENSDARG00000071892
ENSDARG00000057519	ENSDARG00000071893
ENSDARG00000057519	ENSDARG00000071890
ENSDARG00000057519	ENSDARG00000071891
ENSDARG00000057519	ENSDARG00000071894
ENSDARG00000057519	ENSDARG00000071895
ENSDARG00000013855	ENSDARG00000055253
ENSDARG00000071454	ENSDARG00000045089
ENSDARG00000033307	ENSDARG00000018643
ENSDARG00000089719	ENSDARG00000088259
ENSDARG00000077388	ENSDARG00000003684
ENSDARG00000062518	ENSDARG00000092344
ENSDARG00000091778	ENSDARG00000088435
ENSDARG00000090630	ENSDARG00000077200
ENSDARG00000042903	ENSDARG00000039863
ENSDARG00000089348	ENSDARG00000071325
ENSDARG00000092366	ENSDARG00000078774
ENSDARG00000007517	ENSDARG00000073803
ENSDARG00000051736	ENSDARG00000076507
ENSDARG00000095381	ENSDARG00000007787
ENSDARG00000012649	ENSDARG00000070428
ENSDARG00000030265	ENSDARG00000033662
ENSDARG00000007691	ENSDARG00000019239
ENSDARG00000070289	ENSDARG00000093756
ENSDARG00000026325	ENSDARG00000016718
ENSDARG00000090580	ENSDARG00000040741
ENSDARG00000056006	ENSDARG00000027697
ENSDARG00000056154	ENSDARG00000056097
ENSDARG00000089168	ENSDARG00000020373
ENSDARG00000009779	ENSDARG00000008363
ENSDARG00000078941	ENSDARG00000091066
ENSDARG00000086304	ENSDARG00000076507
ENSDARG00000094766	ENSDARG00000093893
ENSDARG00000094908	ENSDARG00000078527
ENSDARG00000008548	ENSDARG00000026482
ENSDARG00000070371	ENSDARG00000031770
ENSDARG00000088768	ENSDARG00000062964
ENSDARG00000076742	ENSDARG00000021488
ENSDARG00000023546	ENSDARG00000091306
ENSDARG00000043997	ENSDARG00000092091
ENSDARG00000054253	ENSDARG00000017386
ENSDARG00000068659	ENSDARG00000075128
ENSDARG00000040735	ENSDARG00000008219
ENSDARG00000092523	ENSDARG00000038532
ENSDARG00000086903	ENSDARG00000069769
ENSDARG00000043142	ENSDARG00000092238
ENSDARG00000007219	ENSDARG00000089776
ENSDARG00000070280	ENSDARG00000086552
ENSDARG00000057273	ENSDARG00000069966
ENSDARG00000086604	ENSDARG00000076507
ENSDARG00000074937	ENSDARG00000086552
ENSDARG00000068660	ENSDARG00000074966
ENSDARG00000045823	ENSDARG00000015222
ENSDARG00000025783	ENSDARG00000089478
ENSDARG00000093981	ENSDARG00000040601
ENSDARG00000089943	ENSDARG00000071779
ENSDARG00000076461	ENSDARG00000095637
ENSDARG00000077539	ENSDARG00000037682
ENSDARG00000075761	ENSDARG00000056075
ENSDARG00000003175	ENSDARG00000025033
ENSDARG00000039608	ENSDARG00000016460
ENSDARG00000056845	ENSDARG00000056075
ENSDARG00000051775	ENSDARG00000093071
ENSDARG00000015512	ENSDARG00000045141
ENSDARG00000071368	ENSDARG00000088401
ENSDARG00000086698	ENSDARG00000089006
ENSDARG00000069440	ENSDARG00000003142
ENSDARG00000007709	ENSDARG00000058252
ENSDARG00000075109	ENSDARG00000091720
ENSDARG00000092743	ENSDARG00000095115
ENSDARG00000059060	ENSDARG00000055525
ENSDARG00000028354	ENSDARG00000088862
ENSDARG00000076129	ENSDARG00000089397
ENSDARG00000090279	ENSDARG00000074966
ENSDARG00000088532	ENSDARG00000059324
ENSDARG00000061844	ENSDARG00000059742
ENSDARG00000091172	ENSDARG00000094125
ENSDARG00000036558	ENSDARG00000095901
ENSDARG00000033537	ENSDARG00000071082
ENSDARG00000090118	ENSDARG00000040190
ENSDARG00000005522	ENSDARG00000079165
ENSDARG00000086224	ENSDARG00000075858
ENSDARG00000014209	ENSDARG00000021432
ENSDARG00000060246	ENSDARG00000075318
ENSDARG00000069622	ENSDARG00000079170
ENSDARG00000074317	ENSDARG00000090338
ENSDARG00000087167	ENSDARG00000090083
ENSDARG00000095379	ENSDARG00000089928
ENSDARG00000074079	ENSDARG00000087545
ENSDARG00000007289	ENSDARG00000052555
ENSDARG00000091249	ENSDARG00000087356
ENSDARG00000086969	ENSDARG00000089195
ENSDARG00000044935	ENSDARG00000018351
ENSDARG00000003616	ENSDARG00000036870
ENSDARG00000086969	ENSDARG00000079937
ENSDARG00000088634	ENSDARG00000068890
ENSDARG00000087167	ENSDARG00000088435
ENSDARG00000061774	ENSDARG00000042029
ENSDARG00000087422	ENSDARG00000039241
ENSDARG00000024537	ENSDARG00000026166
ENSDARG00000056090	ENSDARG00000034240
ENSDARG00000055920	ENSDARG00000027697
ENSDARG00000069826	ENSDARG00000008219
ENSDARG00000074145	ENSDARG00000058941
ENSDARG00000077261	ENSDARG00000056111
ENSDARG00000074308	ENSDARG00000091128
ENSDARG00000079074	ENSDARG00000087008
ENSDARG00000090689	ENSDARG00000045143
ENSDARG00000007356	ENSDARG00000086070
ENSDARG00000043719	ENSDARG00000093068
ENSDARG00000019135	ENSDARG00000060211
ENSDARG00000023472	ENSDARG00000014571
ENSDARG00000076508	ENSDARG00000077654
ENSDARG00000076777	ENSDARG00000071893
ENSDARG00000076777	ENSDARG00000071892
ENSDARG00000076777	ENSDARG00000071891
ENSDARG00000076777	ENSDARG00000071890
ENSDARG00000076777	ENSDARG00000071895
ENSDARG00000076777	ENSDARG00000071894
ENSDARG00000076107	ENSDARG00000071895
ENSDARG00000075963	ENSDARG00000069471
ENSDARG00000037587	ENSDARG00000044278
ENSDARG00000019103	ENSDARG00000018782
ENSDARG00000093123	ENSDARG00000076583
ENSDARG00000001127	ENSDARG00000041150
ENSDARG00000015167	ENSDARG00000002947
ENSDARG00000068520	ENSDARG00000033266
ENSDARG00000094862	ENSDARG00000056097
ENSDARG00000094348	ENSDARG00000052021
ENSDARG00000035553	ENSDARG00000058064
ENSDARG00000055540	ENSDARG00000029075
ENSDARG00000079772	ENSDARG00000030479
ENSDARG00000056245	ENSDARG00000052923
ENSDARG00000015230	ENSDARG00000015901
ENSDARG00000057286	ENSDARG00000051819
ENSDARG00000079653	ENSDARG00000068283
ENSDARG00000002634	ENSDARG00000052326
ENSDARG00000088967	ENSDARG00000016381
ENSDARG00000088801	ENSDARG00000089622
ENSDARG00000005704	ENSDARG00000077296
ENSDARG00000061517	ENSDARG00000004789
ENSDARG00000007053	ENSDARG00000041960
ENSDARG00000069622	ENSDARG00000004109
ENSDARG00000062608	ENSDARG00000095637
ENSDARG00000067570	ENSDARG00000055120
ENSDARG00000095072	ENSDARG00000011701
ENSDARG00000078951	ENSDARG00000078339
ENSDARG00000070286	ENSDARG00000087235
ENSDARG00000067815	ENSDARG00000061970
ENSDARG00000042525	ENSDARG00000091287
ENSDARG00000067828	ENSDARG00000033266
ENSDARG00000008859	ENSDARG00000055118
ENSDARG00000071368	ENSDARG00000090083
ENSDARG00000074089	ENSDARG00000071889
ENSDARG00000032532	ENSDARG00000039880
ENSDARG00000022001	ENSDARG00000008255
ENSDARG00000078684	ENSDARG00000074824
ENSDARG00000060976	ENSDARG00000061308
ENSDARG00000041569	ENSDARG00000011636
ENSDARG00000086604	ENSDARG00000091205
ENSDARG00000051736	ENSDARG00000088686
ENSDARG00000062341	ENSDARG00000074617
ENSDARG00000041023	ENSDARG00000043864
ENSDARG00000068928	ENSDARG00000088291
ENSDARG00000031086	ENSDARG00000035650
ENSDARG00000087390	ENSDARG00000045143
ENSDARG00000025111	ENSDARG00000058876
ENSDARG00000033320	ENSDARG00000042794
ENSDARG00000011283	ENSDARG00000068503
ENSDARG00000062745	ENSDARG00000061573
ENSDARG00000077854	ENSDARG00000079424
ENSDARG00000014068	ENSDARG00000005423
ENSDARG00000090183	ENSDARG00000089695
ENSDARG00000062962	ENSDARG00000060697
ENSDARG00000089562	ENSDARG00000086307
ENSDARG00000058089	ENSDARG00000074676
ENSDARG00000088172	ENSDARG00000091311
ENSDARG00000068704	ENSDARG00000088846
ENSDARG00000077950	ENSDARG00000026895
ENSDARG00000001767	ENSDARG00000033909
ENSDARG00000091960	ENSDARG00000052021
ENSDARG00000090822	ENSDARG00000040190
ENSDARG00000070265	ENSDARG00000074260
ENSDARG00000058463	ENSDARG00000014915
ENSDARG00000094034	ENSDARG00000091720
ENSDARG00000006200	ENSDARG00000077766
ENSDARG00000076107	ENSDARG00000071889
ENSDARG00000000161	ENSDARG00000054973
ENSDARG00000074480	ENSDARG00000073707
ENSDARG00000014488	ENSDARG00000011166
ENSDARG00000016999	ENSDARG00000004328
ENSDARG00000005966	ENSDARG00000002771
ENSDARG00000042980	ENSDARG00000013524
ENSDARG00000005001	ENSDARG00000056057
ENSDARG00000026329	ENSDARG00000017748
ENSDARG00000044016	ENSDARG00000042141
ENSDARG00000061260	ENSDARG00000087671
ENSDARG00000030532	ENSDARG00000067634
ENSDARG00000068231	ENSDARG00000045758
ENSDARG00000061687	ENSDARG00000060862
ENSDARG00000078068	ENSDARG00000061047
ENSDARG00000014976	ENSDARG00000026985
ENSDARG00000009738	ENSDARG00000062174
ENSDARG00000020204	ENSDARG00000025567
ENSDARG00000014356	ENSDARG00000092947
ENSDARG00000027966	ENSDARG00000076073
ENSDARG00000075806	ENSDARG00000060939
ENSDARG00000077840	ENSDARG00000091279
ENSDARG00000021086	ENSDARG00000094514
ENSDARG00000062754	ENSDARG00000040069
ENSDARG00000058231	ENSDARG00000039399
ENSDARG00000063282	ENSDARG00000079491
ENSDARG00000042953	ENSDARG00000013524
ENSDARG00000040594	ENSDARG00000056097
ENSDARG00000015076	ENSDARG00000069451
ENSDARG00000044827	ENSDARG00000002483
ENSDARG00000055722	ENSDARG00000041715
ENSDARG00000043951	ENSDARG00000079937
ENSDARG00000044975	ENSDARG00000092947
ENSDARG00000032465	ENSDARG00000026248
ENSDARG00000018492	ENSDARG00000067720
ENSDARG00000089289	ENSDARG00000090348
ENSDARG00000073771	ENSDARG00000038237
ENSDARG00000087651	ENSDARG00000011701
ENSDARG00000088879	ENSDARG00000063540
ENSDARG00000094324	ENSDARG00000020811
ENSDARG00000078003	ENSDARG00000021882
ENSDARG00000043951	ENSDARG00000090614
ENSDARG00000029768	ENSDARG00000044144
ENSDARG00000033251	ENSDARG00000040482
ENSDARG00000035562	ENSDARG00000040265
ENSDARG00000051726	ENSDARG00000087694
ENSDARG00000061014	ENSDARG00000060259
ENSDARG00000077083	ENSDARG00000045788
ENSDARG00000058494	ENSDARG00000055606
ENSDARG00000078941	ENSDARG00000091265
ENSDARG00000094386	ENSDARG00000087813
ENSDARG00000087854	ENSDARG00000088028
ENSDARG00000014697	ENSDARG00000090815
ENSDARG00000014356	ENSDARG00000036830
ENSDARG00000014356	ENSDARG00000036832
ENSDARG00000014356	ENSDARG00000036834
ENSDARG00000075379	ENSDARG00000093071
ENSDARG00000002196	ENSDARG00000062553
ENSDARG00000052705	ENSDARG00000090598
ENSDARG00000041607	ENSDARG00000054916
ENSDARG00000060092	ENSDARG00000059854
ENSDARG00000086969	ENSDARG00000037682
ENSDARG00000089560	ENSDARG00000003090
ENSDARG00000037409	ENSDARG00000036247
ENSDARG00000086177	ENSDARG00000003068
ENSDARG00000087951	ENSDARG00000071364
ENSDARG00000057519	ENSDARG00000078190
ENSDARG00000077915	ENSDARG00000020354
ENSDARG00000073944	ENSDARG00000073681
ENSDARG00000091728	ENSDARG00000079909
ENSDARG00000045242	ENSDARG00000079782
ENSDARG00000053383	ENSDARG00000024006
ENSDARG00000089560	ENSDARG00000086633
ENSDARG00000008095	ENSDARG00000038532
ENSDARG00000025428	ENSDARG00000026611
ENSDARG00000062263	ENSDARG00000020488
ENSDARG00000077468	ENSDARG00000091266
ENSDARG00000060871	ENSDARG00000076404
ENSDARG00000070870	ENSDARG00000070124
ENSDARG00000035324	ENSDARG00000059303
ENSDARG00000043142	ENSDARG00000092218
ENSDARG00000091679	ENSDARG00000075474
ENSDARG00000075330	ENSDARG00000071751
ENSDARG00000092436	ENSDARG00000086657
ENSDARG00000059594	ENSDARG00000060253
ENSDARG00000067828	ENSDARG00000073780
ENSDARG00000061082	ENSDARG00000090308
ENSDARG00000062753	ENSDARG00000053716
ENSDARG00000035398	ENSDARG00000058322
ENSDARG00000002508	ENSDARG00000055638
ENSDARG00000068657	ENSDARG00000070317
ENSDARG00000036967	ENSDARG00000043403
ENSDARG00000068477	ENSDARG00000041323
ENSDARG00000059410	ENSDARG00000038541
ENSDARG00000056028	ENSDARG00000056652
ENSDARG00000089039	ENSDARG00000075482
ENSDARG00000087495	ENSDARG00000020107
ENSDARG00000027497	ENSDARG00000088789
ENSDARG00000095797	ENSDARG00000061089
ENSDARG00000092031	ENSDARG00000087751
ENSDARG00000015201	ENSDARG00000042848
ENSDARG00000079770	ENSDARG00000078190
ENSDARG00000018856	ENSDARG00000074976
ENSDARG00000091756	ENSDARG00000053301
ENSDARG00000075552	ENSDARG00000089054
ENSDARG00000076461	ENSDARG00000077343
ENSDARG00000069438	ENSDARG00000061773
ENSDARG00000077372	ENSDARG00000058784
ENSDARG00000043951	ENSDARG00000095637
ENSDARG00000093215	ENSDARG00000089593
ENSDARG00000028067	ENSDARG00000025468
ENSDARG00000079406	ENSDARG00000070351
ENSDARG00000077605	ENSDARG00000069022
ENSDARG00000058857	ENSDARG00000092703
ENSDARG00000034203	ENSDARG00000088028
ENSDARG00000007467	ENSDARG00000056976
ENSDARG00000056653	ENSDARG00000071498
ENSDARG00000017338	ENSDARG00000031240
ENSDARG00000053449	ENSDARG00000035832
ENSDARG00000023185	ENSDARG00000089961
ENSDARG00000088029	ENSDARG00000022229
ENSDARG00000075881	ENSDARG00000074340
ENSDARG00000033184	ENSDARG00000009477
ENSDARG00000094325	ENSDARG00000003193
ENSDARG00000090903	ENSDARG00000056226
ENSDARG00000051736	ENSDARG00000087451
ENSDARG00000086512	ENSDARG00000086746
ENSDARG00000025783	ENSDARG00000074612
ENSDARG00000005544	ENSDARG00000087517
ENSDARG00000091231	ENSDARG00000089706
ENSDARG00000094589	ENSDARG00000094778
ENSDARG00000011157	ENSDARG00000042308
ENSDARG00000009852	ENSDARG00000041348
ENSDARG00000037528	ENSDARG00000026011
ENSDARG00000092743	ENSDARG00000086751
ENSDARG00000057661	ENSDARG00000019702
ENSDARG00000087951	ENSDARG00000090083
ENSDARG00000028086	ENSDARG00000044038
ENSDARG00000008370	ENSDARG00000006125
ENSDARG00000090918	ENSDARG00000011701
ENSDARG00000010098	ENSDARG00000008192
ENSDARG00000088125	ENSDARG00000075902
ENSDARG00000091203	ENSDARG00000091791
ENSDARG00000025547	ENSDARG00000079425
ENSDARG00000030449	ENSDARG00000073978
ENSDARG00000061498	ENSDARG00000091224
ENSDARG00000058379	ENSDARG00000014201
ENSDARG00000006978	ENSDARG00000044615
ENSDARG00000076595	ENSDARG00000088143
ENSDARG00000093027	ENSDARG00000079640
ENSDARG00000058857	ENSDARG00000088500
ENSDARG00000089562	ENSDARG00000077023
ENSDARG00000018174	ENSDARG00000017294
ENSDARG00000091011	ENSDARG00000091313
ENSDARG00000055373	ENSDARG00000011163
ENSDARG00000061564	ENSDARG00000087306
ENSDARG00000031420	ENSDARG00000007990
ENSDARG00000033802	ENSDARG00000073764
ENSDARG00000006497	ENSDARG00000021143
ENSDARG00000042507	ENSDARG00000038540
ENSDARG00000095381	ENSDARG00000039257
ENSDARG00000076182	ENSDARG00000006266
ENSDARG00000075865	ENSDARG00000077349
ENSDARG00000017500	ENSDARG00000004877
ENSDARG00000073750	ENSDARG00000008219
ENSDARG00000079770	ENSDARG00000076707
ENSDARG00000073998	ENSDARG00000063698
ENSDARG00000056180	ENSDARG00000033266
ENSDARG00000086604	ENSDARG00000094931
ENSDARG00000062448	ENSDARG00000069030
ENSDARG00000074087	ENSDARG00000079031
ENSDARG00000041799	ENSDARG00000071192
ENSDARG00000075954	ENSDARG00000019949
ENSDARG00000055983	ENSDARG00000038532
ENSDARG00000035158	ENSDARG00000005368
ENSDARG00000068144	ENSDARG00000077167
ENSDARG00000004830	ENSDARG00000069774
ENSDARG00000090814	ENSDARG00000053097
ENSDARG00000091728	ENSDARG00000089405
ENSDARG00000074812	ENSDARG00000069129
ENSDARG00000030616	ENSDARG00000076533
ENSDARG00000093027	ENSDARG00000071890
ENSDARG00000093027	ENSDARG00000071891
ENSDARG00000069625	ENSDARG00000039257
ENSDARG00000093027	ENSDARG00000071893
ENSDARG00000093027	ENSDARG00000071894
ENSDARG00000093027	ENSDARG00000071895
ENSDARG00000043997	ENSDARG00000006501
ENSDARG00000029069	ENSDARG00000029995
ENSDARG00000008098	ENSDARG00000043584
ENSDARG00000020228	ENSDARG00000087519
ENSDARG00000041504	ENSDARG00000069503
ENSDARG00000074106	ENSDARG00000056798
ENSDARG00000094744	ENSDARG00000075216
ENSDARG00000020164	ENSDARG00000074050
ENSDARG00000062796	ENSDARG00000045129
ENSDARG00000057054	ENSDARG00000055463
ENSDARG00000007788	ENSDARG00000012684
ENSDARG00000011334	ENSDARG00000070688
ENSDARG00000027611	ENSDARG00000071196
ENSDARG00000054454	ENSDARG00000010767
ENSDARG00000086281	ENSDARG00000020866
ENSDARG00000056453	ENSDARG00000089162
ENSDARG00000089289	ENSDARG00000087974
ENSDARG00000053015	ENSDARG00000071364
ENSDARG00000041243	ENSDARG00000061724
ENSDARG00000076259	ENSDARG00000004712
ENSDARG00000033971	ENSDARG00000042027
ENSDARG00000068659	ENSDARG00000091216
ENSDARG00000077845	ENSDARG00000038720
ENSDARG00000069381	ENSDARG00000088989
ENSDARG00000025326	ENSDARG00000014433
ENSDARG00000074937	ENSDARG00000091205
ENSDARG00000056603	ENSDARG00000022895
ENSDARG00000070280	ENSDARG00000087235
ENSDARG00000076129	ENSDARG00000094610
ENSDARG00000068594	ENSDARG00000090084
ENSDARG00000090229	ENSDARG00000052021
ENSDARG00000054331	ENSDARG00000076685
ENSDARG00000092081	ENSDARG00000058875
ENSDARG00000091011	ENSDARG00000086666
ENSDARG00000005141	ENSDARG00000027963
ENSDARG00000013477	ENSDARG00000059130
ENSDARG00000008816	ENSDARG00000002414
ENSDARG00000037794	ENSDARG00000045164
ENSDARG00000094589	ENSDARG00000088435
ENSDARG00000068714	ENSDARG00000030933
ENSDARG00000086459	ENSDARG00000090142
ENSDARG00000074528	ENSDARG00000011683
ENSDARG00000011283	ENSDARG00000092718
ENSDARG00000093027	ENSDARG00000089195
ENSDARG00000075929	ENSDARG00000076650
ENSDARG00000037679	ENSDARG00000024478
ENSDARG00000035214	ENSDARG00000022229
ENSDARG00000040625	ENSDARG00000008912
ENSDARG00000042018	ENSDARG00000003991
ENSDARG00000091232	ENSDARG00000002666
ENSDARG00000001888	ENSDARG00000011496
ENSDARG00000086870	ENSDARG00000090924
ENSDARG00000093123	ENSDARG00000088587
ENSDARG00000074106	ENSDARG00000088829
ENSDARG00000016994	ENSDARG00000037397
ENSDARG00000031976	ENSDARG00000026925
ENSDARG00000053446	ENSDARG00000007720
ENSDARG00000026165	ENSDARG00000009014
ENSDARG00000075379	ENSDARG00000086233
ENSDARG00000076777	ENSDARG00000078339
ENSDARG00000009442	ENSDARG00000076001
ENSDARG00000024865	ENSDARG00000028118
ENSDARG00000051775	ENSDARG00000086233
ENSDARG00000038141	ENSDARG00000039515
ENSDARG00000063102	ENSDARG00000061308
ENSDARG00000061883	ENSDARG00000027697
ENSDARG00000089562	ENSDARG00000088380
ENSDARG00000087016	ENSDARG00000079811
ENSDARG00000093258	ENSDARG00000040599
ENSDARG00000074503	ENSDARG00000069589
ENSDARG00000068782	ENSDARG00000061211
ENSDARG00000014465	ENSDARG00000030766
ENSDARG00000089282	ENSDARG00000086124
ENSDARG00000037782	ENSDARG00000003293
ENSDARG00000091096	ENSDARG00000076767
ENSDARG00000039949	ENSDARG00000087196
ENSDARG00000070775	ENSDARG00000006501
ENSDARG00000091172	ENSDARG00000025658
ENSDARG00000007960	ENSDARG00000017568
ENSDARG00000041926	ENSDARG00000039385
ENSDARG00000089719	ENSDARG00000091265
ENSDARG00000056006	ENSDARG00000022229
ENSDARG00000037341	ENSDARG00000053708
ENSDARG00000091203	ENSDARG00000091216
ENSDARG00000089684	ENSDARG00000089437
ENSDARG00000035695	ENSDARG00000011635
ENSDARG00000018968	ENSDARG00000052142
ENSDARG00000067755	ENSDARG00000002369
ENSDARG00000037593	ENSDARG00000020982
ENSDARG00000087951	ENSDARG00000088435
ENSDARG00000058830	ENSDARG00000010981
ENSDARG00000068660	ENSDARG00000086383
ENSDARG00000079873	ENSDARG00000059690
ENSDARG00000037174	ENSDARG00000094779
ENSDARG00000087707	ENSDARG00000094125
ENSDARG00000006600	ENSDARG00000011408
ENSDARG00000089372	ENSDARG00000005908
ENSDARG00000019365	ENSDARG00000092947
ENSDARG00000068659	ENSDARG00000086633
ENSDARG00000087219	ENSDARG00000017078
ENSDARG00000012694	ENSDARG00000093068
ENSDARG00000042247	ENSDARG00000009212
ENSDARG00000051770	ENSDARG00000087235
ENSDARG00000029722	ENSDARG00000053990
ENSDARG00000023168	ENSDARG00000022229
ENSDARG00000077045	ENSDARG00000032126
ENSDARG00000019188	ENSDARG00000027141
ENSDARG00000076777	ENSDARG00000010684
ENSDARG00000086821	ENSDARG00000053965
ENSDARG00000092749	ENSDARG00000056379
ENSDARG00000062608	ENSDARG00000079640
ENSDARG00000056027	ENSDARG00000054025
ENSDARG00000040216	ENSDARG00000054575
ENSDARG00000077562	ENSDARG00000078839
ENSDARG00000036479	ENSDARG00000015576
ENSDARG00000045306	ENSDARG00000095805
ENSDARG00000005690	ENSDARG00000024708
ENSDARG00000044010	ENSDARG00000044074
ENSDARG00000063314	ENSDARG00000060639
ENSDARG00000091172	ENSDARG00000075128
ENSDARG00000074937	ENSDARG00000091051
ENSDARG00000077761	ENSDARG00000079455
ENSDARG00000033140	ENSDARG00000071552
ENSDARG00000091854	ENSDARG00000041024
ENSDARG00000089737	ENSDARG00000089437
ENSDARG00000031435	ENSDARG00000044125
ENSDARG00000074089	ENSDARG00000077771
ENSDARG00000071879	ENSDARG00000027087
ENSDARG00000086326	ENSDARG00000009023
ENSDARG00000069559	ENSDARG00000091834
ENSDARG00000062913	ENSDARG00000061764
ENSDARG00000056009	ENSDARG00000027697
ENSDARG00000059154	ENSDARG00000069829
ENSDARG00000059202	ENSDARG00000003754
ENSDARG00000007151	ENSDARG00000055123
ENSDARG00000025615	ENSDARG00000029308
ENSDARG00000059997	ENSDARG00000086965
ENSDARG00000060182	ENSDARG00000090564
ENSDARG00000093195	ENSDARG00000086751
ENSDARG00000070297	ENSDARG00000088259
ENSDARG00000041505	ENSDARG00000007098
ENSDARG00000090481	ENSDARG00000094675
ENSDARG00000086604	ENSDARG00000075220
ENSDARG00000077107	ENSDARG00000075851
ENSDARG00000071626	ENSDARG00000067851
ENSDARG00000074082	ENSDARG00000024588
ENSDARG00000086658	ENSDARG00000008219
ENSDARG00000012219	ENSDARG00000037291
ENSDARG00000017591	ENSDARG00000019063
ENSDARG00000063695	ENSDARG00000074381
ENSDARG00000060012	ENSDARG00000059507
ENSDARG00000067828	ENSDARG00000027697
ENSDARG00000089078	ENSDARG00000095339
ENSDARG00000031116	ENSDARG00000088841
ENSDARG00000068704	ENSDARG00000094080
ENSDARG00000020834	ENSDARG00000078381
ENSDARG00000001015	ENSDARG00000089032
ENSDARG00000043026	ENSDARG00000005670
ENSDARG00000091135	ENSDARG00000044534
ENSDARG00000093994	ENSDARG00000091720
ENSDARG00000069100	ENSDARG00000037061
ENSDARG00000090941	ENSDARG00000091313
ENSDARG00000076899	ENSDARG00000087867
ENSDARG00000091854	ENSDARG00000091216
ENSDARG00000086899	ENSDARG00000057497
ENSDARG00000010297	ENSDARG00000060315
ENSDARG00000062445	ENSDARG00000036094
ENSDARG00000070289	ENSDARG00000086751
ENSDARG00000088119	ENSDARG00000036237
ENSDARG00000029710	ENSDARG00000089523
ENSDARG00000059058	ENSDARG00000028878
ENSDARG00000042909	ENSDARG00000039863
ENSDARG00000043713	ENSDARG00000020435
ENSDARG00000092743	ENSDARG00000091265
ENSDARG00000095379	ENSDARG00000089638
ENSDARG00000012060	ENSDARG00000077641
ENSDARG00000077953	ENSDARG00000005679
ENSDARG00000007578	ENSDARG00000044600
ENSDARG00000088383	ENSDARG00000018119
ENSDARG00000061880	ENSDARG00000026651
ENSDARG00000006719	ENSDARG00000042232
ENSDARG00000024433	ENSDARG00000002768
ENSDARG00000074325	ENSDARG00000094548
ENSDARG00000015015	ENSDARG00000056656
ENSDARG00000001549	ENSDARG00000007812
ENSDARG00000089719	ENSDARG00000075482
ENSDARG00000067678	ENSDARG00000036463
ENSDARG00000034555	ENSDARG00000067785
ENSDARG00000031763	ENSDARG00000053209
ENSDARG00000062608	ENSDARG00000075724
ENSDARG00000093195	ENSDARG00000095115
ENSDARG00000044976	ENSDARG00000036830
ENSDARG00000053075	ENSDARG00000027697
ENSDARG00000012130	ENSDARG00000019024
ENSDARG00000062610	ENSDARG00000075935
ENSDARG00000011000	ENSDARG00000057452
ENSDARG00000087616	ENSDARG00000089314
ENSDARG00000006588	ENSDARG00000087220
ENSDARG00000079760	ENSDARG00000088517
ENSDARG00000068928	ENSDARG00000074260
ENSDARG00000020746	ENSDARG00000044457
ENSDARG00000058462	ENSDARG00000058358
ENSDARG00000043973	ENSDARG00000016763
ENSDARG00000035954	ENSDARG00000069941
ENSDARG00000035116	ENSDARG00000086839
ENSDARG00000088405	ENSDARG00000089871
ENSDARG00000068761	ENSDARG00000030347
ENSDARG00000003944	ENSDARG00000060884
ENSDARG00000074647	ENSDARG00000005364
ENSDARG00000079987	ENSDARG00000078975
ENSDARG00000037621	ENSDARG00000052736
ENSDARG00000070254	ENSDARG00000079909
ENSDARG00000051770	ENSDARG00000086552
ENSDARG00000062171	ENSDARG00000061852
ENSDARG00000055994	ENSDARG00000027697
ENSDARG00000087628	ENSDARG00000086657
ENSDARG00000068660	ENSDARG00000041005
ENSDARG00000006603	ENSDARG00000030980
ENSDARG00000068660	ENSDARG00000041003
ENSDARG00000079790	ENSDARG00000053381
ENSDARG00000045253	ENSDARG00000075760
ENSDARG00000045253	ENSDARG00000087066
ENSDARG00000012263	ENSDARG00000080017
ENSDARG00000077539	ENSDARG00000074959
ENSDARG00000003808	ENSDARG00000069518
ENSDARG00000043719	ENSDARG00000001818
ENSDARG00000093981	ENSDARG00000078774
ENSDARG00000029168	ENSDARG00000061977
ENSDARG00000056778	ENSDARG00000056075
ENSDARG00000045814	ENSDARG00000039681
ENSDARG00000023185	ENSDARG00000086867
ENSDARG00000063316	ENSDARG00000045544
ENSDARG00000030449	ENSDARG00000040923
ENSDARG00000079723	ENSDARG00000074161
ENSDARG00000058857	ENSDARG00000018532
ENSDARG00000040406	ENSDARG00000014804
ENSDARG00000058736	ENSDARG00000075058
ENSDARG00000091778	ENSDARG00000088401
ENSDARG00000076129	ENSDARG00000086751
ENSDARG00000077845	ENSDARG00000054313
ENSDARG00000022668	ENSDARG00000005414
ENSDARG00000088192	ENSDARG00000033266
ENSDARG00000091990	ENSDARG00000027697
ENSDARG00000074089	ENSDARG00000077343
ENSDARG00000071250	ENSDARG00000076861
ENSDARG00000093215	ENSDARG00000089874
ENSDARG00000058557	ENSDARG00000037859
ENSDARG00000016491	ENSDARG00000012709
ENSDARG00000088959	ENSDARG00000036546
ENSDARG00000088990	ENSDARG00000091427
ENSDARG00000069381	ENSDARG00000086956
ENSDARG00000079895	ENSDARG00000057353
ENSDARG00000043128	ENSDARG00000009544
ENSDARG00000032856	ENSDARG00000012449
ENSDARG00000057586	ENSDARG00000079613
ENSDARG00000042988	ENSDARG00000063158
ENSDARG00000075379	ENSDARG00000074260
ENSDARG00000088148	ENSDARG00000053650
ENSDARG00000007943	ENSDARG00000054344
ENSDARG00000035683	ENSDARG00000010385
ENSDARG00000093027	ENSDARG00000071892
ENSDARG00000092332	ENSDARG00000052746
ENSDARG00000061070	ENSDARG00000077844
ENSDARG00000095866	ENSDARG00000019357
ENSDARG00000028721	ENSDARG00000000857
ENSDARG00000067848	ENSDARG00000078945
ENSDARG00000094589	ENSDARG00000075760
ENSDARG00000025943	ENSDARG00000042992
ENSDARG00000088276	ENSDARG00000074491
ENSDARG00000074589	ENSDARG00000077040
ENSDARG00000058719	ENSDARG00000091821
ENSDARG00000060303	ENSDARG00000063133
ENSDARG00000077468	ENSDARG00000079075
ENSDARG00000034203	ENSDARG00000088259
ENSDARG00000075054	ENSDARG00000002816
ENSDARG00000077562	ENSDARG00000080015
ENSDARG00000013966	ENSDARG00000019398
ENSDARG00000056623	ENSDARG00000071018
ENSDARG00000056014	ENSDARG00000038532
ENSDARG00000008807	ENSDARG00000052129
ENSDARG00000051778	ENSDARG00000095115
ENSDARG00000025728	ENSDARG00000027828
ENSDARG00000000241	ENSDARG00000056750
ENSDARG00000027957	ENSDARG00000062542
ENSDARG00000089560	ENSDARG00000094080
ENSDARG00000070289	ENSDARG00000079909
ENSDARG00000055206	ENSDARG00000055115
ENSDARG00000055300	ENSDARG00000056268
ENSDARG00000059036	ENSDARG00000055543
ENSDARG00000053015	ENSDARG00000089972
ENSDARG00000056065	ENSDARG00000015829
ENSDARG00000090674	ENSDARG00000041304
ENSDARG00000078941	ENSDARG00000094610
ENSDARG00000037174	ENSDARG00000043770
ENSDARG00000070925	ENSDARG00000086669
ENSDARG00000089719	ENSDARG00000091066
ENSDARG00000022768	ENSDARG00000037589
ENSDARG00000028159	ENSDARG00000087397
ENSDARG00000087707	ENSDARG00000075128
ENSDARG00000094370	ENSDARG00000089478
ENSDARG00000019365	ENSDARG00000036832
ENSDARG00000019365	ENSDARG00000036830
ENSDARG00000059886	ENSDARG00000078578
ENSDARG00000019365	ENSDARG00000036834
ENSDARG00000060900	ENSDARG00000062231
ENSDARG00000020103	ENSDARG00000043276
ENSDARG00000027500	ENSDARG00000034189
ENSDARG00000078690	ENSDARG00000039684
ENSDARG00000043133	ENSDARG00000087096
ENSDARG00000078588	ENSDARG00000094071
ENSDARG00000002190	ENSDARG00000068683
ENSDARG00000076461	ENSDARG00000079640
ENSDARG00000060004	ENSDARG00000027589
ENSDARG00000006891	ENSDARG00000029511
ENSDARG00000040594	ENSDARG00000038532
ENSDARG00000043280	ENSDARG00000093893
ENSDARG00000019335	ENSDARG00000007097
ENSDARG00000062942	ENSDARG00000017108
ENSDARG00000089165	ENSDARG00000016460
ENSDARG00000068659	ENSDARG00000086383
ENSDARG00000046122	ENSDARG00000054645
ENSDARG00000017067	ENSDARG00000003973
ENSDARG00000077255	ENSDARG00000077162
ENSDARG00000070672	ENSDARG00000062873
ENSDARG00000005879	ENSDARG00000056122
ENSDARG00000008887	ENSDARG00000042854
ENSDARG00000058207	ENSDARG00000014875
ENSDARG00000028066	ENSDARG00000009372
ENSDARG00000035367	ENSDARG00000015964
ENSDARG00000090513	ENSDARG00000075128
ENSDARG00000077938	ENSDARG00000079898
ENSDARG00000056294	ENSDARG00000031618
ENSDARG00000079770	ENSDARG00000078400
ENSDARG00000074361	ENSDARG00000079293
ENSDARG00000086870	ENSDARG00000091708
ENSDARG00000092731	ENSDARG00000001470
ENSDARG00000074502	ENSDARG00000076477
ENSDARG00000087002	ENSDARG00000025600
ENSDARG00000013780	ENSDARG00000061282
ENSDARG00000057460	ENSDARG00000008219
ENSDARG00000039547	ENSDARG00000088028
ENSDARG00000092784	ENSDARG00000053192
ENSDARG00000016783	ENSDARG00000013729
ENSDARG00000030104	ENSDARG00000020000
ENSDARG00000038786	ENSDARG00000019969
ENSDARG00000091854	ENSDARG00000041030
ENSDARG00000092434	ENSDARG00000093041
ENSDARG00000069626	ENSDARG00000007787
ENSDARG00000077459	ENSDARG00000075986
ENSDARG00000059333	ENSDARG00000031658
ENSDARG00000019417	ENSDARG00000044676
ENSDARG00000092434	ENSDARG00000086022
ENSDARG00000051814	ENSDARG00000020871
ENSDARG00000005915	ENSDARG00000052383
ENSDARG00000091469	ENSDARG00000086742
ENSDARG00000027285	ENSDARG00000027940
ENSDARG00000091854	ENSDARG00000041005
ENSDARG00000062608	ENSDARG00000090614
ENSDARG00000091854	ENSDARG00000041003
ENSDARG00000032606	ENSDARG00000014233
ENSDARG00000039150	ENSDARG00000090131
ENSDARG00000077850	ENSDARG00000044001
ENSDARG00000034930	ENSDARG00000057792
ENSDARG00000094744	ENSDARG00000075482
ENSDARG00000077096	ENSDARG00000091008
ENSDARG00000012671	ENSDARG00000024759
ENSDARG00000074287	ENSDARG00000018976
ENSDARG00000052630	ENSDARG00000069767
ENSDARG00000068659	ENSDARG00000003090
ENSDARG00000052223	ENSDARG00000059257
ENSDARG00000031345	ENSDARG00000052903
ENSDARG00000043493	ENSDARG00000090716
ENSDARG00000043442	ENSDARG00000030094
ENSDARG00000090309	ENSDARG00000086797
ENSDARG00000087002	ENSDARG00000041005
ENSDARG00000087002	ENSDARG00000041003
ENSDARG00000093195	ENSDARG00000091265
ENSDARG00000019728	ENSDARG00000045097
ENSDARG00000038624	ENSDARG00000040601
ENSDARG00000025340	ENSDARG00000052875
ENSDARG00000073931	ENSDARG00000079886
ENSDARG00000056014	ENSDARG00000073780
ENSDARG00000051736	ENSDARG00000075220
ENSDARG00000090686	ENSDARG00000069745
ENSDARG00000087214	ENSDARG00000061829
ENSDARG00000092523	ENSDARG00000022229
ENSDARG00000006399	ENSDARG00000017014
ENSDARG00000076129	ENSDARG00000089405
ENSDARG00000086591	ENSDARG00000088291
ENSDARG00000045811	ENSDARG00000045483
ENSDARG00000044976	ENSDARG00000090268
ENSDARG00000075016	ENSDARG00000042780
ENSDARG00000037925	ENSDARG00000045156
ENSDARG00000043953	ENSDARG00000078190
ENSDARG00000070950	ENSDARG00000041947
ENSDARG00000051732	ENSDARG00000091205
ENSDARG00000093123	ENSDARG00000088136
ENSDARG00000062478	ENSDARG00000058179
ENSDARG00000086851	ENSDARG00000056961
ENSDARG00000075710	ENSDARG00000033824
ENSDARG00000090938	ENSDARG00000068745
ENSDARG00000073805	ENSDARG00000034270
ENSDARG00000041693	ENSDARG00000040601
ENSDARG00000019990	ENSDARG00000033411
ENSDARG00000070456	ENSDARG00000086033
ENSDARG00000014246	ENSDARG00000021389
ENSDARG00000052263	ENSDARG00000029663
ENSDARG00000074213	ENSDARG00000059654
ENSDARG00000010194	ENSDARG00000017439
ENSDARG00000095482	ENSDARG00000028786
ENSDARG00000089039	ENSDARG00000091066
ENSDARG00000017653	ENSDARG00000007265
ENSDARG00000037576	ENSDARG00000090669
ENSDARG00000069878	ENSDARG00000023299
ENSDARG00000070286	ENSDARG00000075220
ENSDARG00000039429	ENSDARG00000095947
ENSDARG00000058462	ENSDARG00000058371
ENSDARG00000056000	ENSDARG00000022229
ENSDARG00000079219	ENSDARG00000091745
ENSDARG00000015538	ENSDARG00000015572
ENSDARG00000090299	ENSDARG00000077200
ENSDARG00000038069	ENSDARG00000036619
ENSDARG00000074655	ENSDARG00000079561
ENSDARG00000017235	ENSDARG00000056186
ENSDARG00000075320	ENSDARG00000070874
ENSDARG00000076777	ENSDARG00000076707
ENSDARG00000091854	ENSDARG00000004598
ENSDARG00000059418	ENSDARG00000002020
ENSDARG00000077039	ENSDARG00000076639
ENSDARG00000062087	ENSDARG00000020427
ENSDARG00000079095	ENSDARG00000070100
ENSDARG00000070286	ENSDARG00000087451
ENSDARG00000040594	ENSDARG00000033266
ENSDARG00000014794	ENSDARG00000071691
ENSDARG00000090970	ENSDARG00000045265
ENSDARG00000056014	ENSDARG00000022229
ENSDARG00000024564	ENSDARG00000075766
ENSDARG00000056427	ENSDARG00000020946
ENSDARG00000032653	ENSDARG00000078118
ENSDARG00000068660	ENSDARG00000041024
ENSDARG00000091778	ENSDARG00000038232
ENSDARG00000094661	ENSDARG00000095512
ENSDARG00000001572	ENSDARG00000030394
ENSDARG00000039462	ENSDARG00000076163
ENSDARG00000051732	ENSDARG00000076507
ENSDARG00000051734	ENSDARG00000086546
ENSDARG00000090977	ENSDARG00000071012
ENSDARG00000005350	ENSDARG00000016348
ENSDARG00000001782	ENSDARG00000059125
ENSDARG00000068928	ENSDARG00000086233
ENSDARG00000068928	ENSDARG00000086546
ENSDARG00000008030	ENSDARG00000038123
ENSDARG00000093215	ENSDARG00000087121
ENSDARG00000091924	ENSDARG00000090748
ENSDARG00000054420	ENSDARG00000007480
ENSDARG00000032155	ENSDARG00000043250
ENSDARG00000086304	ENSDARG00000088686
ENSDARG00000074325	ENSDARG00000088462
ENSDARG00000092242	ENSDARG00000028786
ENSDARG00000061818	ENSDARG00000040911
ENSDARG00000086604	ENSDARG00000087235
ENSDARG00000078468	ENSDARG00000079420
ENSDARG00000056791	ENSDARG00000070439
ENSDARG00000074937	ENSDARG00000086233
ENSDARG00000092768	ENSDARG00000069261
ENSDARG00000008095	ENSDARG00000022229
ENSDARG00000025206	ENSDARG00000014169
ENSDARG00000076128	ENSDARG00000012094
ENSDARG00000089610	ENSDARG00000089550
ENSDARG00000007179	ENSDARG00000058853
ENSDARG00000015803	ENSDARG00000052818
ENSDARG00000094589	ENSDARG00000090083
ENSDARG00000043128	ENSDARG00000009215
ENSDARG00000063218	ENSDARG00000089641
ENSDARG00000087951	ENSDARG00000075760
ENSDARG00000058656	ENSDARG00000005221
ENSDARG00000074907	ENSDARG00000089174
ENSDARG00000062610	ENSDARG00000074738
ENSDARG00000077854	ENSDARG00000089195
ENSDARG00000029432	ENSDARG00000036082
ENSDARG00000086785	ENSDARG00000070536
ENSDARG00000055565	ENSDARG00000079906
ENSDARG00000034785	ENSDARG00000010132
ENSDARG00000051732	ENSDARG00000094931
ENSDARG00000093027	ENSDARG00000077867
ENSDARG00000089044	ENSDARG00000086614
ENSDARG00000069246	ENSDARG00000057410
ENSDARG00000074348	ENSDARG00000058941
ENSDARG00000059850	ENSDARG00000075909
ENSDARG00000058299	ENSDARG00000016460
ENSDARG00000062402	ENSDARG00000069473
ENSDARG00000052402	ENSDARG00000057863
ENSDARG00000058733	ENSDARG00000058815
ENSDARG00000062997	ENSDARG00000077421
ENSDARG00000042993	ENSDARG00000052517
ENSDARG00000091990	ENSDARG00000022229
ENSDARG00000045444	ENSDARG00000038569
ENSDARG00000076777	ENSDARG00000079640
ENSDARG00000038576	ENSDARG00000029107
ENSDARG00000007245	ENSDARG00000002546
ENSDARG00000090182	ENSDARG00000076507
ENSDARG00000051726	ENSDARG00000091066
ENSDARG00000070951	ENSDARG00000028335
ENSDARG00000077539	ENSDARG00000077343
ENSDARG00000041776	ENSDARG00000088391
ENSDARG00000087002	ENSDARG00000088846
ENSDARG00000004721	ENSDARG00000006272
ENSDARG00000011283	ENSDARG00000005257
ENSDARG00000001437	ENSDARG00000007412
ENSDARG00000038918	ENSDARG00000071640
ENSDARG00000038321	ENSDARG00000088989
ENSDARG00000078762	ENSDARG00000027131
ENSDARG00000043673	ENSDARG00000089545
ENSDARG00000006491	ENSDARG00000016048
ENSDARG00000029803	ENSDARG00000033684
ENSDARG00000052435	ENSDARG00000008372
ENSDARG00000035214	ENSDARG00000033266
ENSDARG00000067992	ENSDARG00000041998
ENSDARG00000039429	ENSDARG00000018258
ENSDARG00000062502	ENSDARG00000042737
ENSDARG00000030824	ENSDARG00000078964
ENSDARG00000092933	ENSDARG00000070329
ENSDARG00000019405	ENSDARG00000062880
ENSDARG00000069302	ENSDARG00000000837
ENSDARG00000039750	ENSDARG00000043394
ENSDARG00000005828	ENSDARG00000020814
ENSDARG00000061873	ENSDARG00000027697
ENSDARG00000056740	ENSDARG00000008191
ENSDARG00000058835	ENSDARG00000086520
ENSDARG00000059276	ENSDARG00000070338
ENSDARG00000014556	ENSDARG00000095830
ENSDARG00000002411	ENSDARG00000013221
ENSDARG00000076381	ENSDARG00000080000
ENSDARG00000076777	ENSDARG00000078190
ENSDARG00000010906	ENSDARG00000057484
ENSDARG00000058058	ENSDARG00000094132
ENSDARG00000076129	ENSDARG00000091265
ENSDARG00000088475	ENSDARG00000071892
ENSDARG00000057933	ENSDARG00000037837
ENSDARG00000092813	ENSDARG00000075676
ENSDARG00000044954	ENSDARG00000039528
ENSDARG00000095254	ENSDARG00000011701
ENSDARG00000040039	ENSDARG00000090156
ENSDARG00000086604	ENSDARG00000086552
ENSDARG00000033088	ENSDARG00000021556
ENSDARG00000057519	ENSDARG00000095637
ENSDARG00000016439	ENSDARG00000041874
ENSDARG00000027687	ENSDARG00000069674
ENSDARG00000068928	ENSDARG00000093071
ENSDARG00000095381	ENSDARG00000079170
ENSDARG00000078707	ENSDARG00000070442
ENSDARG00000086371	ENSDARG00000059295
ENSDARG00000051736	ENSDARG00000088291
ENSDARG00000057718	ENSDARG00000071779
ENSDARG00000042623	ENSDARG00000024602
ENSDARG00000051778	ENSDARG00000075216
ENSDARG00000086304	ENSDARG00000094931
ENSDARG00000094183	ENSDARG00000088989
ENSDARG00000073763	ENSDARG00000040601
ENSDARG00000093215	ENSDARG00000088669
ENSDARG00000023189	ENSDARG00000076897
ENSDARG00000070254	ENSDARG00000094610
ENSDARG00000088828	ENSDARG00000024212
ENSDARG00000090279	ENSDARG00000086383
ENSDARG00000053738	ENSDARG00000054921
ENSDARG00000013295	ENSDARG00000037861
ENSDARG00000087002	ENSDARG00000094080
ENSDARG00000078733	ENSDARG00000061195
ENSDARG00000095744	ENSDARG00000011701
ENSDARG00000060034	ENSDARG00000079878
ENSDARG00000016116	ENSDARG00000069196
ENSDARG00000017710	ENSDARG00000011239
ENSDARG00000060912	ENSDARG00000074860
ENSDARG00000036942	ENSDARG00000040024
ENSDARG00000040535	ENSDARG00000089233
ENSDARG00000042107	ENSDARG00000068242
ENSDARG00000095117	ENSDARG00000058263
ENSDARG00000051770	ENSDARG00000091205
ENSDARG00000089562	ENSDARG00000088587
ENSDARG00000062608	ENSDARG00000089195
ENSDARG00000043548	ENSDARG00000088145
ENSDARG00000087002	ENSDARG00000041024
ENSDARG00000056154	ENSDARG00000027697
ENSDARG00000062156	ENSDARG00000071095
ENSDARG00000076107	ENSDARG00000090614
ENSDARG00000068928	ENSDARG00000094931
ENSDARG00000068369	ENSDARG00000024030
ENSDARG00000094735	ENSDARG00000038532
ENSDARG00000088475	ENSDARG00000077343
ENSDARG00000090537	ENSDARG00000056976
ENSDARG00000091924	ENSDARG00000088669
ENSDARG00000040705	ENSDARG00000062812
ENSDARG00000061249	ENSDARG00000076821
ENSDARG00000056009	ENSDARG00000073780
ENSDARG00000040838	ENSDARG00000041592
ENSDARG00000043953	ENSDARG00000074738
ENSDARG00000078755	ENSDARG00000079671
ENSDARG00000087188	ENSDARG00000094965
ENSDARG00000069625	ENSDARG00000004109
ENSDARG00000086319	ENSDARG00000079822
ENSDARG00000045695	ENSDARG00000007241
ENSDARG00000056133	ENSDARG00000043317
ENSDARG00000079372	ENSDARG00000095134
ENSDARG00000093123	ENSDARG00000086619
ENSDARG00000062693	ENSDARG00000043746
ENSDARG00000063079	ENSDARG00000059888
ENSDARG00000007136	ENSDARG00000019160
ENSDARG00000051775	ENSDARG00000076507
ENSDARG00000040594	ENSDARG00000022229
ENSDARG00000078951	ENSDARG00000037682
ENSDARG00000005377	ENSDARG00000058937
ENSDARG00000013087	ENSDARG00000010052
ENSDARG00000031200	ENSDARG00000059083
ENSDARG00000018971	ENSDARG00000004396
ENSDARG00000001803	ENSDARG00000010296
ENSDARG00000055920	ENSDARG00000033266
ENSDARG00000011283	ENSDARG00000091944
ENSDARG00000069622	ENSDARG00000039257
ENSDARG00000079372	ENSDARG00000041119
ENSDARG00000043997	ENSDARG00000068283
ENSDARG00000052881	ENSDARG00000004187
ENSDARG00000074826	ENSDARG00000077427
ENSDARG00000090773	ENSDARG00000003068
ENSDARG00000071658	ENSDARG00000067626
ENSDARG00000069717	ENSDARG00000069748
ENSDARG00000042561	ENSDARG00000042338
ENSDARG00000075942	ENSDARG00000079622
ENSDARG00000002285	ENSDARG00000058848
ENSDARG00000094496	ENSDARG00000056075
ENSDARG00000092434	ENSDARG00000087362
ENSDARG00000074585	ENSDARG00000074724
ENSDARG00000025648	ENSDARG00000016058
ENSDARG00000092031	ENSDARG00000056798
ENSDARG00000091023	ENSDARG00000059582
ENSDARG00000030270	ENSDARG00000068457
ENSDARG00000036545	ENSDARG00000053315
ENSDARG00000090299	ENSDARG00000090083
ENSDARG00000057678	ENSDARG00000035521
ENSDARG00000036787	ENSDARG00000033446
ENSDARG00000078941	ENSDARG00000079909
ENSDARG00000078951	ENSDARG00000078400
ENSDARG00000088157	ENSDARG00000054766
ENSDARG00000004049	ENSDARG00000008803
ENSDARG00000090279	ENSDARG00000075128
ENSDARG00000035683	ENSDARG00000019651
ENSDARG00000090086	ENSDARG00000041878
ENSDARG00000037946	ENSDARG00000018744
ENSDARG00000074126	ENSDARG00000062757
ENSDARG00000051729	ENSDARG00000076297
ENSDARG00000002794	ENSDARG00000043905
ENSDARG00000093258	ENSDARG00000078774
ENSDARG00000069428	ENSDARG00000004926
ENSDARG00000079235	ENSDARG00000062040
ENSDARG00000087954	ENSDARG00000074849
ENSDARG00000006275	ENSDARG00000004702
ENSDARG00000036685	ENSDARG00000036510
ENSDARG00000040990	ENSDARG00000093835
ENSDARG00000030914	ENSDARG00000042379
ENSDARG00000091956	ENSDARG00000045147
ENSDARG00000004074	ENSDARG00000036569
ENSDARG00000062608	ENSDARG00000078940
ENSDARG00000077383	ENSDARG00000002632
ENSDARG00000091924	ENSDARG00000087724
ENSDARG00000073665	ENSDARG00000035535
ENSDARG00000071420	ENSDARG00000074491
ENSDARG00000041660	ENSDARG00000037159
[truncated: 4,306 more rows]
